# Supplementary material for: Digital pathology with artificial intelligence analysis provides insight to the efficacy of anti-fibrotic compounds in human 3D MASH model
Source: Sci Rep. 2024 Mar 11;14:5885. doi: 10.1038/s41598-024-55438-2 (PMC10928082; doi:10.1038/s41598-024-55438-2)
Supplement: Supplementary file 2 — Supplementary Table 1. [file 41598_2024_55438_MOESM2_ESM.xlsx]

## Sheet: Alk5i
		LEAN									MASH								0.5 µM Alk5i
	ROI Full Name	ROI 1	ROI 2	ROI 3	ROI 4	ROI 5	ROI 6	ROI 7	ROI 8	ROI 9	ROI 1	ROI 2	ROI 3	ROI 4	ROI 5	ROI 6	ROI 7	ROI 8	ROI 1	ROI 2	ROI 3	ROI 4	ROI 5	ROI 6	ROI 7
COLLAGEN qFTs (STRUCTURE)	Skeleton Nodes Normalized Count	4391.22	3424.69	2894.7	2477.01	3291.56	3359.88	3289.04	3477.65	4089.51	3167.8	3594.5	4908.67	5617.33	4254.68	4469.48	4341.8	5800.18	3107.22	2336.29	3499.65	3122.21	2451.75	4208.15	2861.26
	Skeleton Branch Normalized Count	7399.56	6405.9	5278.57	5013	5535.81	5852.7	5586.65	6057.85	6829.28	5604.56	6280.91	8055.64	8589.73	7121.63	7294.74	6647.18	9215.51	5853.4	4701.91	6505.76	5774.28	4798.85	6880.19	5722.52
	Collagen Reticulation Index	1.71	1.42	0.71	1.49	1.74	2.02	2.05	1.76	1.61	1.97	1.32	1.97	2.11	1.8	2.73	2.39	1.76	1.93	1.7	1.92	1.49	1.44	1.64	1.99
	Collagen Structure Index	9.1785	5.8625	5.9836	3.6842	8.9069	8.094	7.2243	6.1894	7.3926	7.6183	7.2134	10.969	15.9514	8.0729	9.484	19.0343	11.8035	5.4521	3.8462	5.8935	5.3237	4.8868	7.1885	4.9682
	Total Collagen Area Ratio (%)	24.8	19.9	18.9	14.9	19.8	19.2	17.1	17.8	23	22.8	19.5	28.8	29.4	23.5	26.9	24.6	28.4	15.9	13.3	20	15	13.5	19.6	13
	SQRT(Total Collagen Area Ratio %)	4.98	4.46	4.34	3.86	4.45	4.38	4.14	4.22	4.79	4.78	4.42	5.37	5.42	4.85	5.18	4.96	5.32	3.99	3.65	4.48	3.87	3.68	4.43	3.6
	Assembled Collagen Area Ratio (%)	21.67	14.98	15.48	7.85	18.26	15.52	13.7	13.6	19.17	19.82	17.81	26.39	26.4	20.94	23.73	23.69	24.4	9.84	6.85	15.02	8.97	10.34	15.82	6.54
	SQRT(Assembled Collagen Area Ratio %)	4.65	3.87	3.93	2.8	4.27	3.94	3.7	3.69	4.38	4.45	4.22	5.14	5.14	4.58	4.87	4.87	4.94	3.14	2.62	3.88	3	3.22	3.98	2.56
	Total Collagen Density Area Ratio (%)	10.91	8.58	8.57	6.38	9.25	8.24	7.53	8.11	10.57	11.51	8.86	14.76	13.84	11.02	12.53	11.39	13.45	6.61	5.52	8.39	6.08	5.58	8.44	5.28
MORPHOMETRY qFTs (ALL)	Total Skeleton Length (mean) - All	239.08	184.036	250.08	148.878	327.4	223.516	234.484	179.425	369.789	194.559	280.696	247.4	308.286	261.757	350.842	456.217	218.538	133.373	101.888	137.038	119.901	164.2	188.208	91.0395
	Total Skeleton Length (std) - All	849.55	481.737	973.007	345.68	962.329	949.999	779.23	326.621	960.186	713.632	718.001	1132.43	1747.41	1089.69	1306.71	2044.98	1135.55	446.002	439.874	673.405	377.56	619.736	466.296	268.773
	Width (Normalized count of Thin) - All	242.609	271.019	283.794	221.162	194.501	216.767	173.107	304.495	161.163	243.677	227.021	195.745	125.949	274.495	115.79	179.307	412.196	273.523	371.461	213.12	421.92	209.296	206.535	431.148
	Width (mean) - All	11.3463	10.5795	9.15865	9.52412	13.212	11.036	10.3323	11.7082	11.8224	12.929	10.7338	10.6366	12.5072	9.98758	12.2485	12.0002	10.2773	10.0553	8.58487	10.409	9.04671	9.26215	12.1499	9.75973
	Width (median) - All	7.5	8.06188	5.94444	8.76923	6.65	8.19048	7.92857	8.06734	8.71223	8.14167	6.6	8.17357	9.20739	7.06667	10.1818	6.60526	6.72283	8.125	7.73179	8.27778	7.35	8.08534	9.53704	7.90994
	Width (std) - All	13.7612	11.1397	11.1845	5.06314	14.836	11.9982	8.58856	11.1649	13.4879	15.6336	11.2625	14.3098	15.8046	11.4591	10.7637	25.2778	14.9317	9.44492	4.86373	8.58296	6.34283	6.73138	10.8018	9.4101
	Perimeter (mean) - All	443.881	365.033	512.388	327.821	641.247	453.719	478.367	363.352	714.177	362.067	554.481	431.163	543.044	517.594	673.562	830.743	394.035	280.353	223.668	284.057	251.044	356.367	364.741	195.049
	Perimeter (std) - All	1453.22	854.974	1860.93	700.461	1790.26	1787.84	1478.87	595.724	1689.2	1191.04	1333.48	1766.17	2876.95	2019.83	2389.93	3605.65	1825.19	822.871	832.774	1194.24	665.172	1225.02	814.596	463.98
	Area (mean) - All	2691.44	1897.71	2621.72	1358.84	3480	2253.42	2309.61	1824.62	3945.16	2533.53	2952	3143.3	3657.05	2742	4013.63	5490.17	2435.17	1274.35	915.643	1487.04	1152.11	1485.75	1885.21	860.092
	Area (std) - All	10098.3	5393.69	10678.4	3509.4	10655.7	10072	8154.37	3676.7	11348.9	10302.1	7787.14	15559.6	21212.7	12149.8	15352.2	25317.8	13604.6	4784.24	4635.91	8457.46	4058.74	6132.32	4908.41	2926.25
	Filled Area (mean) - All	4290.92	1977.64	6377.56	1423.29	4422.76	2473.29	3144.61	2093.75	4847.05	2881.15	3130.39	3574.57	6507.4	3640.03	4686.68	13966	3132.42	1391.44	1229.26	2081.96	1238.07	1640.03	2173.79	996.263
	Filled Area (std) - All	17933.4	5701.64	29447.4	3789.74	14238.1	11289.4	12576.7	4527.11	14964.1	12032.7	8324.68	18160	39679.9	17533.8	18267.7	65966.3	18572.5	5505.34	7576.29	13714.2	4524.29	7102.31	6027.85	4010.21
	Area to Perimeter Ratio (Normalized count of Low) - All	194.087	221.743	113.518	206.418	119.693	216.767	125.896	240.391	100.727	139.244	113.51	255.974	62.9746	213.496	115.79	179.307	309.147	273.523	312.809	224.337	325.481	149.497	180.718	352.758
	Tortuosity (mean) - All	1.13965	1.20481	1.27096	1.29576	1.17745	1.1996	1.18154	1.33278	1.29086	1.17491	1.17233	1.14841	1.2037	1.39254	1.28647	1.16873	1.217	1.18477	1.21369	1.27846	1.24092	1.37019	1.20298	1.27422
	Tortuosity (median) - All	1.01176	1.10101	1.04167	1.12778	1.11765	1.02273	1.1	1.14034	1.14815	1.14062	1.1	1.08392	1.08013	1.08955	1.22222	1.09677	1.06971	1.08333	1.10422	1.15385	1.06452	1.08114	1.09677	1.07037
	Eccentricity (Normalized count of Elongated) - All	218.348	295.657	189.196	353.859	164.578	270.958	188.845	224.365	100.727	156.649	189.184	195.745	138.544	137.248	92.6316	115.269	309.147	240.7	332.36	213.12	289.317	298.994	219.443	352.758
	Eccentricity (mean) - All	0.858914	0.90327	0.844225	0.876584	0.869096	0.880495	0.912917	0.889699	0.889985	0.854718	0.887583	0.896525	0.825098	0.890415	0.867767	0.883102	0.878299	0.872022	0.890827	0.851628	0.883578	0.885452	0.863887	0.87318
	Eccentricity (median) - All	0.900647	0.935262	0.924772	0.941864	0.943488	0.948509	0.936256	0.930962	0.920152	0.923684	0.915002	0.92336	0.902452	0.925767	0.895655	0.930731	0.930432	0.919058	0.92819	0.895025	0.921206	0.949453	0.883534	0.935479
ARCHITECTURE q FTs (ORGANIZATION)	Skew (Normalized count of Dull) - All	5337.39	3991.37	3878.52	3907.19	4488.49	5383.04	4406.37	3637.91	4029.07	3341.85	4124.21	4953.84	6662.71	4498.67	2732.63	5302.37	6374.31	7297.6	6148.65	6460.89	4556.74	4649.36	1458.65	2273.33
	Skew (mean) - All	0.969563	0.976906	1.1916	1.12508	1.13181	1.03984	1.10587	1.23445	0.887182	1.03623	1.12878	0.931067	0.874893	1.09573	1.0948	1.02419	0.843683	0.831119	0.933689	0.817787	0.935834	1.08355	0.936429	1.08989
	Skew (median) - All	0.918052	0.860156	1.16161	1.1082	1.09293	0.981247	1.06589	1.16259	0.909734	1.02542	1.05361	0.944225	0.831245	1.07538	1.08419	0.999791	0.792608	0.768776	0.881268	0.810256	0.948919	1.05875	0.993371	1.03616
	Skew (std) - All	0.49067	0.54962	0.505086	0.463268	0.485474	0.439866	0.461068	0.48844	0.375302	0.577123	0.467872	0.563782	0.461152	0.399025	0.458932	0.525722	0.482123	0.438657	0.529015	0.462161	0.563039	0.398638	0.470652	0.489899
	Kurtosis (Normalized count of Foggy) - All	5046.26	2562.36	3102.82	3096.26	3875.06	3829.54	3745.42	3413.55	3263.55	3359.26	3140.46	4983.96	6070.75	3888.68	2941.05	5327.99	5358.54	6247.27	5034.27	5743.02	3737.01	4156.02	1290.84	2273.33
	Kurtosis (mean) - All	0.911926	1.39724	1.70048	1.44252	1.41062	1.30891	1.32602	1.7556	0.760246	0.978618	1.39839	0.810721	0.603609	1.21411	0.952248	1.08997	0.661463	0.564301	1.03914	0.608105	1.06729	1.18505	0.826598	1.04956
	Kurtosis (median) - All	0.400505	0.642874	1.23933	1.06628	0.939341	0.875591	0.884067	1.05415	0.587382	0.621364	0.933007	0.296863	0.193042	0.913609	0.616565	0.489924	0.346325	0.236465	0.536481	0.229494	0.687403	0.876311	0.666675	0.639982
	Kurtosis (std) - All	1.97111	2.32922	1.97288	1.65867	2.02423	1.70331	1.70247	2.27549	1.32468	1.95011	1.89299	1.81707	1.39401	1.63256	1.7811	1.87293	1.46931	1.32719	2.1945	1.33512	1.62431	1.49785	1.17387	1.65235
	Homogeneity (mean) - All	0.190071	0.190491	0.20472	0.205678	0.217076	0.20333	0.219057	0.226779	0.186823	0.222818	0.18962	0.192803	0.199687	0.195508	0.209531	0.228061	0.178342	0.202654	0.213286	0.201478	0.221634	0.242343	0.239448	0.266009
	Homogeneity (median) - All	0.16892	0.150399	0.165011	0.189688	0.183266	0.16595	0.192851	0.198879	0.159857	0.178503	0.165418	0.155331	0.163067	0.159521	0.173157	0.207632	0.155999	0.165073	0.176527	0.175284	0.185115	0.205657	0.226245	0.223575
	Inertia (Normalized count of Uniform) - All	8491.3	5962.41	9573.32	9067.63	8468.29	9609.99	8686.85	8686.12	4915.47	5883.05	8002.49	6655.31	8111.13	7396.13	5048.42	8683.6	5623.52	9726.48	9511.35	9164.15	8293.74	10330.2	2826.94	4494.4
	Inertia (Normalized count of Contrasted) - All	849.13	295.657	1021.66	796.182	1989.9	1011.58	1463.54	1875.05	1913.81	1131.36	1343.21	2604.91	2367.84	3217.7	1482.11	1882.73	4342.77	831.51	860.225	515.974	361.646	269.095	0	352.758
	Inertia (mean) - All	365.87	306.76	363.654	351.221	397.634	368.599	391.538	415.332	435.749	389.377	362.573	443.433	425.525	468.764	427.592	407.635	575.183	331.699	322.664	329.275	316.627	326.535	295.502	327.518
	Inertia (median) - All	340	286	367	333	356	342.5	387	394	379	364	336	399	393	453	384.5	384	504	302	294	299	297	322	292	295
	Entropy (mean) - All	7.21528	7.19066	7.20281	7.08874	7.10202	7.20465	7.04	7.05611	7.28493	6.98949	7.22144	7.30845	7.26711	7.30761	6.95898	7.05073	7.34276	7.18377	7.10389	7.1794	7.01726	6.89474	6.85421	6.51894
	Entropy (median) - All	7.38982	7.53805	7.50696	7.2858	7.3845	7.49597	7.28263	7.28721	7.52167	7.30202	7.50111	7.69421	7.56352	7.59137	7.20515	7.21205	7.55751	7.46679	7.42551	7.41187	7.32781	7.16309	6.86051	6.82508
