# Supplementary material for: Digital pathology with artificial intelligence analysis provides insight to the efficacy of anti-fibrotic compounds in human 3D MASH model
Source: Sci Rep. 2024 Mar 11;14:5885. doi: 10.1038/s41598-024-55438-2 (PMC10928082; doi:10.1038/s41598-024-55438-2)
Supplement: Supplementary file 3 — Supplementary Table 2. [file 41598_2024_55438_MOESM3_ESM.xlsx]

## Sheet: anti-TGFb AB
		LEAN										MASH									0.001 µM anti-TGFß Ab										0.1 µM anti-TGFß Ab
	ROI Full Name	ROI 1	ROI 2	ROI 3	ROI 4	ROI 5	ROI 6	ROI 7	ROI 8	ROI 9	ROI 10	ROI 1	ROI 2	ROI 3	ROI 4	ROI 5	ROI 6	ROI 7	ROI 8	ROI 9	ROI 1	ROI 2	ROI 3	ROI 4	ROI 5	ROI 6	ROI 7	ROI 8	ROI 9	ROI 10	ROI 1	ROI 2	ROI 3	ROI 4	ROI 5	ROI 6	ROI 7	ROI 8	ROI 9
COLLAGEN qFTs (STRUCTURE)	Skeleton Nodes Normalized Count	2892.74	1135.94	1743.85	2338.81	1619.62	2493.8	4527.61	2088.5	1972.22	2397.5	4992.04	5092.37	3541.33	6220.1	5015.91	5277.3	6437.64	4971.78	4781.53	1269.1	1128.6	1470.51	798.08	839.15	1807.37	3220.58	1254.34	1126.96	1566.56	1089.36	1197.44	812.76	711.08	2058.06	487.54	1799.03	821.21	1315.6
	Skeleton Branch Normalized Count	4754.73	2640.29	3174.36	4584.07	3420.88	4264.2	7685.76	4032.96	3839.73	4702.08	8306.76	7359.29	6655.27	9746.14	7334.58	8544.93	10324.8	8520.48	7906.24	2917.03	2570.08	2909.05	1967.36	1762.22	3396.4	5557.09	2686.06	2826.06	3060.26	2547.19	2583.24	2057.83	1987.8	3672.85	1401.67	3315.56	1942.48	2991.25
	Collagen Reticulation Index	1.29	1.09	1.78	2.4	1.36	1.41	1.58	1.84	1.95	1.45	2.19	1.31	2.08	1.41	1.56	1.45	1.71	1.72	1.17	1.39	1.56	2.67	1.03	2.53	1.69	1.77	1.92	1.26	2.09	1.05	1.18	0.89	1.56	2.14	1.08	1.15	1.37	1.65
	Collagen Structure Index	7.3356	2.4503	4.893	4.6451	2.888	8.6469	9.096	3.965	4.656	3.0692	13.0617	16.3848	5.2727	14.3118	17.1706	14.0294	22.5647	8.7425	9.6993	2.7302	2.9208	4.028	2.1565	3.4752	3.7297	7.173	3.5535	2.6178	4.326	2.1767	2.8111	2.2138	2.1236	7.1586	1.6609	4.4881	2.506	3.0804
	Total Collagen Area Ratio (%)	17.4	8.4	10.6	14.4	11	17.1	24.5	10.8	11.9	15.2	30.5	33.7	21.5	30.6	34.3	32.3	35.2	30.9	28.3	9	6.7	10.4	6.7	6.5	10.2	16.8	8.2	9.2	9.2	8.3	7.4	6.7	4.9	13	4.5	11.2	5.9	7.8
	SQRT(Total Collagen Area Ratio %)	4.17	2.9	3.26	3.79	3.32	4.14	4.95	3.29	3.44	3.9	5.52	5.81	4.64	5.54	5.86	5.68	5.94	5.56	5.32	3	2.58	3.22	2.58	2.55	3.19	4.1	2.87	3.03	3.03	2.88	2.72	2.59	2.21	3.61	2.11	3.35	2.42	2.79
	Assembled Collagen Area Ratio (%)	14	1.89	8.1	10.33	4.27	15	18.99	3.58	8.15	4.39	27.64	32.38	14.91	27.76	32.33	29.68	33.72	27.24	25.36	1.02	2.28	3.81	2.16	2.67	4.38	12.11	2.92	4.53	4.17	2.21	1.8	1.88	0	9.61	0	7.08	1.8	1.44
	SQRT(Assembled Collagen Area Ratio %)	3.74	1.37	2.85	3.21	2.07	3.87	4.36	1.89	2.86	2.1	5.26	5.69	3.86	5.27	5.69	5.45	5.81	5.22	5.04	1.01	1.51	1.95	1.47	1.63	2.09	3.48	1.71	2.13	2.04	1.49	1.34	1.37	0	3.1	0	2.66	1.34	1.2
	Total Collagen Density Area Ratio (%)	8.32	3.84	4.64	6.95	5.05	8.52	11.41	4.55	5.4	6.37	15.56	17.58	10.08	13.37	17.72	16.04	17.37	15.57	12.92	4.23	3.05	5.07	3.12	3.33	4.7	8.56	3.92	4.51	4.6	3.46	3.09	2.87	2.01	6.06	1.95	4.88	2.55	3.38
MORPHOMETRY qFTs (ALL)	Total Skeleton Length (mean) - All	193.933	94.4878	150.971	183.923	124.098	246.65	283.158	126.881	164.37	113.745	268.448	465.048	154.824	403.13	533.895	261.732	434.4	234.026	300.297	84.9167	68.55	119.786	93.96	109	108.608	204.955	104.615	67.1364	106.238	81	80.7174	70	54.2195	159.571	57.8846	139.182	95.5926	83.1633
	Total Skeleton Length (std) - All	419.795	148.198	398.196	408.935	249.525	926.385	929.656	163.413	387.342	163.472	1263.08	1992.36	348.915	1201.13	2103.59	1459.21	2027.49	1211.36	1477.34	113.615	113.369	143.646	155.727	172.812	235.432	459.9	164.663	140.344	205.792	105.453	121.149	100.752	54.1883	414.53	73.0766	348.955	155.16	116.032
	Width (Normalized count of Thin) - All	166.249	291.66	177.11	149.684	257.323	209.403	139.741	244.858	191.986	353.121	219.65	197.124	207.595	198.092	78.8664	368.183	175.892	306.233	261.604	227.301	268.182	31.9676	167.04	62.9363	194.08	168.397	88.6906	329.418	170.015	336.421	255.633	224.805	242.415	189.975	223.455	178.416	157.925	193.878
	Width (mean) - All	14.4173	8.92181	10.3746	12.4663	8.75579	11.7985	12.4541	10.4177	11.3048	10.5515	12.4454	14.7349	11.6329	14.9559	15.8587	10.9497	13.6074	9.43467	10.1972	10.285	9.77335	14.9489	9.85129	12.9639	10.4947	13.8959	11.4908	9.63891	11.6602	9.18808	9.09099	9.74625	9.14654	24.4471	9.79242	10.7231	10.0225	9.73876
	Width (median) - All	10.2344	7.34483	7.46667	10.0929	7.5625	6.86951	8.45833	8.41604	8.38095	8.7375	8	6.44444	9.54545	7.75	8.46667	6.34375	7.66102	8.16667	7.14583	9.23396	8.50794	15.9682	7.58824	11.75	8.625	9.91419	10	8.43056	10.0777	7.06548	7.85818	8.93235	9.17143	8.08974	7.80853	8.16327	9.9322	8.36667
	Width (std) - All	16.9548	6.82211	7.12395	8.22043	5.18568	15.97	15.315	6.70438	11.2711	8.58055	18.937	33.1226	9.17298	17.7689	29.6733	22.4063	26.2818	9.52085	11.392	5.19191	6.04396	5.92858	6.38735	6.21154	5.70732	11.243	6.21786	5.79364	6.55252	6.23227	4.61946	4.96721	4.25616	47.9617	7.99474	11.4294	5.16816	4.95021
	Perimeter (mean) - All	369.811	212.934	318.321	387.256	273.058	488.92	565.435	274.448	343.386	251.531	492.51	775.309	314.553	746.228	857.816	457.102	792.853	438.67	566.496	199.155	154.61	258.911	213.117	234.786	238.088	380.43	226.336	158.915	231.011	188.014	182.586	164.968	134.82	315.137	141.534	278.397	220.372	190.012
	Perimeter (std) - All	699.553	288.226	740.508	819.619	492.235	1717.63	1730.9	315.765	721.666	299.897	2151.33	3163.52	630.539	2133.28	3168	2346.79	3557.22	2099.36	2605.28	233.101	205.418	289.407	329.203	338.465	436.635	762.219	301.036	287.344	378.081	205.768	213.825	187.117	113.392	733.436	154.112	532.148	308.821	230.051
	Area (mean) - All	2292.73	875.829	1467.06	1944.81	1168.02	2959.15	3028.53	1173.62	1655.52	1143.49	3464.83	6430.62	1704.63	4421.17	7529.53	3374.59	5268.88	2894.23	3466.16	870.111	654.533	1524.21	944.72	1357.4	1079.61	2385.32	1096.33	791.75	1183.88	812.595	783.5	710.056	486.78	1933.21	554.154	1501.24	906.148	756.163
	Area (std) - All	5497.95	1558.85	4356.29	4697.44	2921.97	11508.6	10118.2	1629.5	4504.9	1887.7	16835.5	28226.7	4296.84	13183.4	30814.5	19823.6	25164.1	15871.5	17890.3	1207.29	1282.91	2001.09	1614.39	2281.37	2368.72	5410.75	1970.93	1797.11	2449.41	1211.8	1385.81	1204.69	501.455	5225.52	739.71	4217.95	1509.53	1155.23
	Filled Area (mean) - All	2625.13	909.683	1653.2	2101.88	1183.63	3426.1	4266.84	1215.98	1737.81	1179.45	5330.83	8917.1	1950.71	6143.48	10937.5	5709.8	7241.52	3121.62	4595.27	879.444	663.567	1533.43	951.08	1380.93	1112.12	2523.59	1108.36	796.409	1228.05	834.524	799.609	713.806	486.78	2170.36	566	1531.24	907.333	768.51
	Filled Area (std) - All	6525.15	1691.22	4908.41	5378.8	2942.5	13595.6	15453.3	1723.41	4815.32	1999.14	26881.9	39620.7	5278.48	18843.1	45662.9	34775.7	35020.5	17276.2	24468.7	1230.58	1329.18	2003.52	1626.25	2301.06	2515.23	5864.11	1998.82	1811.64	2630.93	1273.46	1472.21	1225.29	501.455	6083.59	775.051	4370.53	1512.86	1210.5
	Area to Perimeter Ratio (Normalized count of Low) - All	99.7495	276.309	122.615	93.5524	166.503	171.33	83.8446	158.438	139.626	260.194	119.809	197.124	146.538	118.855	78.8664	352.843	123.124	216.164	203.469	132.592	212.311	0	111.36	41.9575	97.0399	63.1487	101.361	138.702	60.7195	128.16	107.635	138.342	129.288	94.9875	162.512	59.4719	94.7552	152.332
	Tortuosity (mean) - All	1.10474	1.15356	1.18614	1.41169	1.18272	1.13651	1.50595	1.49181	1.43446	1.2779	1.1971	1.09906	1.2372	1.19259	1.17998	1.12246	1.23536	1.17854	1.16228	1.16105	1.17276	1.4293	1.18959	1.29229	1.27318	1.16971	1.29146	1.15736	1.24216	1.11809	1.17135	1.17558	1.22807	1.82964	1.09982	1.17818	1.32592	1.2205
	Tortuosity (median) - All	1.05263	1.06618	1.08	1.24265	1.04688	1.03168	1.09639	1.17324	1.08333	1.12903	1.07692	1.02564	1.09091	1.08333	1.15385	1.05405	1.09091	1.07692	1.04396	1.06275	1.08013	1.09618	1.05263	1.19757	1.11538	1.0631	1.13333	1.04008	1.11513	1.04654	1.05782	1.06667	1.05738	1.03846	1	1.04348	1.125	1.05882
	Eccentricity (Normalized count of Elongated) - All	166.249	307.01	258.853	130.973	302.733	152.293	111.793	187.245	191.986	371.706	139.777	147.843	256.441	118.855	94.6397	245.456	70.3567	162.123	203.469	284.126	234.659	223.773	241.28	83.9151	218.34	147.347	240.732	260.067	133.583	352.441	295.997	311.269	226.254	63.325	223.455	178.416	205.303	235.423
	Eccentricity (mean) - All	0.910435	0.913873	0.876228	0.830109	0.892338	0.897041	0.846297	0.866059	0.891608	0.920379	0.841544	0.885224	0.887878	0.854321	0.892287	0.884315	0.878283	0.852814	0.878947	0.912031	0.892917	0.914614	0.901241	0.846818	0.854129	0.897426	0.918485	0.892282	0.87565	0.926679	0.913554	0.908944	0.884904	0.871391	0.870635	0.899971	0.921784	0.905686
	Eccentricity (median) - All	0.913966	0.946268	0.954402	0.878115	0.948888	0.93332	0.90948	0.92107	0.9412	0.939365	0.883425	0.940042	0.908636	0.856737	0.929683	0.920439	0.904499	0.915518	0.933434	0.923664	0.918149	0.933483	0.95728	0.891683	0.927006	0.919512	0.947845	0.913885	0.901956	0.950512	0.948002	0.950564	0.909434	0.917484	0.92384	0.922194	0.949842	0.94185
ARCHITECTURE qFTs (ORGANIZATION)	Skew (Normalized count of Dull) - All	864.496	537.268	1498.62	2095.57	787.106	2531.87	4527.61	2751.06	1762.78	3735.64	6689.34	7359.29	4921.23	6913.42	6451.27	6473.89	6683.89	5638.29	6162.22	0	402.273	895.094	296.96	377.618	667.149	2041.81	722.195	624.16	242.878	32.0401	390.177	795.465	0	2026.4	40.6281	1412.46	110.548	498.542
	Skew (mean) - All	1.54364	1.89363	1.74689	1.47646	1.81363	1.61884	1.10677	1.43559	1.53101	1.10593	0.767598	0.726801	1.02233	0.71926	0.817034	0.866297	0.903068	0.879738	0.869066	2.83095	2.88484	3.24833	3.0245	2.65976	2.69527	1.90683	2.50365	2.53873	2.46192	2.1995	2.18729	1.87297	2.27922	1.99872	3.16223	2.26766	2.14724	2.29306
	Skew (median) - All	1.50247	1.73079	1.67294	1.35586	1.67218	1.65619	1.06864	1.31105	1.51468	0.984491	0.787024	0.747674	1.00124	0.748581	0.791708	0.847831	0.826922	0.893617	0.847289	2.62721	2.78397	2.99155	2.97493	2.48034	2.23359	1.69629	2.41363	2.3584	2.29105	2.05939	2.05673	1.89477	2.15187	1.76059	2.91383	2.14098	1.96631	2.13302
	Skew (std) - All	0.542127	0.717217	0.776344	0.598452	0.722269	0.743821	0.398208	0.586466	0.60011	0.558129	0.445244	0.533278	0.492323	0.396798	0.53664	0.454524	0.459327	0.519616	0.487682	1.05264	1.17009	1.98528	1.3576	1.14704	1.63536	1.16182	1.10241	1.14019	1.04137	0.654995	0.829594	0.680418	0.757259	1.16521	1.37661	1.20215	0.786628	0.997882
	Kurtosis (Normalized count of Foggy) - All	764.746	706.123	1621.24	2301.39	1301.75	3064.9	4751.2	2967.11	1902.41	3438.28	6309.94	7030.75	4738.06	6200.29	6877.15	6366.51	6314.51	5368.08	6191.29	227.301	603.409	1598.38	575.36	692.3	1200.87	3031.14	1064.29	1074.94	752.922	32.0401	807.263	899.221	0	2659.65	101.57	1694.95	315.851	650.874
	Kurtosis (mean) - All	2.93121	4.69486	4.02487	2.51166	4.03239	3.09074	0.994917	2.39927	2.70918	1.22481	0.250892	0.170616	0.960129	0.259667	0.284932	0.508037	0.518052	0.623129	0.458616	9.82654	10.6719	16.8274	12.0301	9.37281	11.0648	4.71546	8.11827	8.26275	7.67458	6.19137	5.9477	4.24867	6.44711	6.02367	13.6005	7.30069	5.84675	6.82261
	Kurtosis (median) - All	2.28694	3.11102	2.73972	1.62992	2.65977	2.37312	0.619721	1.35872	2.12461	0.557356	0.0268144	-0.105839	0.562816	0.0916326	-0.171734	0.112278	0.191049	0.319822	0.0375548	6.87892	8.1202	9.73395	9.31175	6.64147	4.72088	1.92353	5.88366	5.28025	4.93347	4.58153	4.19644	3.68233	4.87142	2.82886	9.3632	4.56948	3.79132	4.88345
	Kurtosis (std) - All	2.65431	5.20191	4.78417	3.12279	4.79724	3.71504	1.55355	2.82343	2.9138	2.04643	1.18985	1.42327	1.54867	0.899975	1.42096	1.41604	1.56878	1.65792	1.38284	10.6188	10.1965	19.7962	12.8988	11.8867	19.4669	9.06365	8.60062	9.50436	8.70063	4.67969	5.81243	3.76004	5.54603	8.81633	14.7269	8.49226	5.89152	7.52497
	Homogeneity (mean) - All	0.272719	0.296653	0.30393	0.256343	0.355412	0.325906	0.221825	0.296232	0.323441	0.267979	0.169425	0.189301	0.223092	0.164748	0.197508	0.177547	0.196938	0.192259	0.198505	0.545057	0.588853	0.5889	0.616073	0.549275	0.546123	0.475174	0.51149	0.533821	0.496226	0.40875	0.42603	0.392393	0.431911	0.369496	0.604128	0.447594	0.407008	0.473337
	Homogeneity (median) - All	0.265385	0.263296	0.280765	0.220457	0.342423	0.307627	0.190262	0.274108	0.303548	0.245839	0.146271	0.162433	0.185378	0.145852	0.164371	0.1488	0.17197	0.166307	0.177139	0.550586	0.594086	0.616806	0.639182	0.540542	0.523049	0.456616	0.498121	0.521516	0.495281	0.396658	0.414361	0.394478	0.421814	0.382167	0.599668	0.449034	0.384834	0.464705
	Inertia (Normalized count of Uniform) - All	7148.71	8918.64	9414.08	8737.8	9430.14	7919.24	7853.45	9981.58	9529.5	5965.88	6409.78	6997.9	7998.53	7448.27	5646.84	7072.19	4696.31	5458.15	6452.89	6402.31	9643.37	6329.59	8036.48	9440.45	9121.75	6925.31	8818.38	9171.68	5634.77	4661.83	10359.9	7280.23	7660.3	9752.05	10299.2	9560.11	8148.95	8378.28
	Inertia (Normalized count of Contrasted) - All	897.745	567.969	395.091	1852.34	1074.7	2665.13	2822.77	475.313	1029.74	1282.39	2955.29	3153.98	1843.94	1683.78	4432.29	3160.24	5786.84	3692.81	3240.98	928.145	625.758	959.029	909.44	272.724	1322.17	2841.69	1013.61	1283	1007.94	0	67.2719	121.049	0	569.925	243.769	594.719	426.398	387.755
	Inertia (mean) - All	335.835	295.197	260.711	376.557	349.967	379.097	471.034	292.247	341.932	381.641	460.288	489.013	415.963	443.115	512.947	480.249	565.968	575.472	474.408	305.328	226.851	235.956	244.481	226.799	319.43	424.879	271.522	285.494	339.453	152.955	208.952	228.797	167.049	240.227	188.087	247.351	224.429	245.452
	Inertia (median) - All	301.5	290.5	240	356	335	325	464	277	325	345.5	435	429	375	418	521	472	573	492.5	460	259	199	133.5	198.5	193	288	399	239	242	302	144	202	180	144.5	228	154	219	176	221
	Entropy (mean) - All	6.43822	6.27846	6.22198	6.71772	5.89776	6.18746	7.02652	6.39276	6.17171	6.61755	7.4666	7.33132	7.06858	7.44986	7.22266	7.44028	7.33313	7.21967	7.13452	4.19674	3.86106	3.82368	3.63594	4.18527	4.25032	4.88823	4.52805	4.35316	4.60866	5.23757	5.25264	5.5636	5.01649	5.68989	3.70812	5.11257	5.32831	4.82317
	Entropy (median) - All	6.52767	6.52037	6.40292	7.02899	5.98407	6.30087	7.25513	6.55614	6.35829	6.82198	7.68418	7.57258	7.38182	7.64094	7.56889	7.71095	7.57524	7.45939	7.36676	4.19884	3.8337	3.44928	3.45765	4.28845	4.46677	5.09109	4.61138	4.42961	4.67412	5.38555	5.33782	5.52436	5.04469	5.50134	3.74213	5.03177	5.46577	4.89342
