# Supplementary material for: Digital pathology with artificial intelligence analysis provides insight to the efficacy of anti-fibrotic compounds in human 3D MASH model
Source: Sci Rep. 2024 Mar 11;14:5885. doi: 10.1038/s41598-024-55438-2 (PMC10928082; doi:10.1038/s41598-024-55438-2)
Supplement: Supplementary file 4 — Supplementary Table 3. [file 41598_2024_55438_MOESM4_ESM.xlsx]

## Sheet: Supplementary_Table_FIRSO_SELON
										Control LEAN	LEAN																	MASH														FIRSO [0.5 µM]
										IS7243_SR_4.svs																		IS7244_3.svs														IS7246_SR_2.svs
		qFPs Full Name	Calculation							ROI 1	ROI 2	ROI 3	ROI 4	ROI 5	ROI 6	ROI 8	ROI 9	ROI 10	ROI 11	ROI 12	ROI 13	ROI 14	ROI 16	ROI 17	ROI 18	ROI 19	ROI 20	ROI 1	ROI 2	ROI 3	ROI 6	ROI 7	ROI 8	ROI 9	ROI 10	ROI 11	ROI 12	ROI 13	ROI 14	ROI 15	ROI 17	ROI 1	ROI 2	ROI 3	ROI 4	ROI 5	ROI 6	ROI 7	ROI 8
		Profile used (InSphero 3D NASH - PSR-B) - Analysis Info								0	0	0	0	0	0	0	0	0	0	0	0	0	0	0	0	0	0	0	0	0	0	0	0	0	0	0	0	0	0	0	0	0	0	0	0	0	0	0	0
		Fiber Threshold () - Analysis Info								-6	-6	-6	-6	-6	-6	-6	-6	-6	-6	-6	-6	-6	-6	-6	-6	-6	-6	-6	-6	-6	-6	-6	-6	-6	-6	-6	-6	-6	-6	-6	-6	-6	-6	-6	-6	-6	-6	-6	-6
		Fiber Smart Sensitivity () - Analysis Info								40	40	40	40	40	40	40	40	40	40	40	40	40	40	40	40	40	40	40	40	40	40	40	40	40	40	40	40	40	40	40	40	40	40	40	40	40	40	40	40
		Fat Vacuole Threshold () - Analysis Info								0	0	0	0	0	0	0	0	0	0	0	0	0	0	0	0	0	0	0	0	0	0	0	0	0	0	0	0	0	0	0	0	0	0	0	0	0	0	0	0
		Vacuoles Smart Sensitivity () - Analysis Info								90	90	90	90	90	90	90	90	90	90	90	90	90	90	90	90	90	90	90	90	90	90	90	90	90	90	90	90	90	90	90	90	90	90	90	90	90	90	90	90
		Inflammation Confidence () - Analysis Info								40	40	40	40	40	40	40	40	40	40	40	40	40	40	40	40	40	40	40	40	40	40	40	40	40	40	40	40	40	40	40	40	40	40	40	40	40	40	40	40
		Ballooning Confidence () - Analysis Info								70	70	70	70	70	70	70	70	70	70	70	70	70	70	70	70	70	70	70	70	70	70	70	70	70	70	70	70	70	70	70	70	70	70	70	70	70	70	70	70
		Tumors Confidence () - Analysis Info								35	35	35	35	35	35	35	35	35	35	35	35	35	35	35	35	35	35	35	35	35	35	35	35	35	35	35	35	35	35	35	35	35	35	35	35	35	35	35	35
		Adequate (unknown) - ROI Info								0.635112	1.20083	0.919879	1.00319	1.21318	0.91557	0.807636	0.985021	0.885794	0.917546	1.21436	1.09373	0.833017	1.08015	1.07796	1.11865	1.02323	1.07514	0.912239	0.861414	1.00921	1.13947	0.862581	1.15851	0.982694	0.914424	0.898144	1.24924	1.13376	0.877245	0.978463	1.0226	1.03329	0.857548	1.0094	1.16524	0.982505	1.10861	0.921357	1.09735
		ROI Area um2 () - ROI Info								11088	20964.5	16059.5	17514	21180	15984.3	14099.9	17196.8	15464.4	16018.8	21200.6	19094.6	14543	18857.6	18819.3	19529.7	17863.8	18770.1	21219.1	20036.9	23474.6	26504.7	20064.1	26947.5	22858	21270	20891.3	29058	26371.8	20405.2	22759.5	23786.2	23661.4	19637.1	23114.4	26683.1	22498.5	25386.1	21098.3	25128.3
		ROI Area mm2 () - ROI Info								0.011088	0.0209645	0.0160595	0.017514	0.02118	0.0159843	0.0140999	0.0171968	0.0154644	0.0160188	0.0212006	0.0190946	0.014543	0.0188576	0.0188193	0.0195297	0.0178638	0.0187701	0.0212191	0.0200369	0.0234746	0.0265047	0.0200641	0.0269475	0.022858	0.02127	0.0208913	0.029058	0.0263718	0.0204052	0.0227595	0.0237862	0.0236614	0.0196371	0.0231144	0.0266831	0.0224985	0.0253861	0.0210983	0.0251283
		ROI Tissue Area um2 () - ROI Info					COUNT			11085.8	20963.8	15646.4	17506.7	21180	15983.4	14099.9	17196.8	15464.4	16011.1	21200.6	19094.6	14516.4	18769.5	18816.1	19448.2	17863.8	18770.1	21205.8	19983.7	23455.2	26495.7	20051	26941.4	22800.9	21235.6	20882.7	29032.7	26371.8	20401.8	22750.5	23749.7	23607.1	19632.5	23114.4	26683	22490.8	25385.2	21087.6	25128.3
		ROI Tissue Area mm2 () - ROI Info					206			0.0110858	0.0209638	0.0156464	0.0175067	0.02118	0.0159834	0.0140999	0.0171968	0.0154644	0.0160111	0.0212006	0.0190946	0.0145164	0.0187695	0.0188161	0.0194482	0.0178638	0.0187701	0.0212058	0.0199837	0.0234552	0.0264957	0.020051	0.0269414	0.0228009	0.0212356	0.0208827	0.0290327	0.0263718	0.0204018	0.0227505	0.0237497	0.0236071	0.0196325	0.0231144	0.026683	0.0224908	0.0253852	0.0210876	0.0251283
		Collagen area () - All ROI Info	CALIB	CALIB			GAIN			1090.93	2236.37	1288.94	1433.89	1739.39	909.204	1660.02	1818.41	1785.17	1916.82	1278.14	2158.67	2225.85	1335.41	983.655	2229.31	1615.14	2401.14	3540.48	1830.53	3130.41	2052.22	2475.17	3370.04	2383.54	2675.12	3374.61	3758.09	3528.57	2675.39	2637.44	3513.75	2574.49	1826.1	2879.63	2786.55	2725.12	3509.11	2628.57	2755.32
		Fiber Count () - All Tissue Collagen Content	LOW	HIGH	Var	Folds (^Var)	1.1	weight	Norm F	11	24	15	14	23	17	17	14	14	24	17	24	21	17	15	19	10	26	11	23	37	31	33	37	24	37	23	33	25	21	23	27	25	12	32	31	36	29	26	14
	COLLAGEN qFTs (STRUCTURE)	Fiber Normalized Count - All Tissue Collagen Content	1033.54	1184.2	1	1.14577	1	1	0.000419514		1144.79	934.027	799.363	1085.93	1063.55	1205.68	814.107	905.303	1498.24	801.863	1256.9	1443.99	901.493	797.054	972.875	559.79	1385.18	518.4	1147.88	1576.17	1169.6	1644.73	1373.04	1049.96	1739.54	1100.94	1135.66	947.981	1029.15	1010.57	1135.11	1056.57	611.088	1384.42	1161.78	1600.11	1142.36	1232.33	557.14
		Skeleton Nodes Normalized Count - All Tissue Collagen Content	18925.3	23634.9	1	1.24885	1	1	2.60458e-05		17362.7	17746.5	16215.6	15533.5	11511.3	23759	22678.7	25477.8	24658.6	10895.9	21629.1	32592.9	11401.2	7598.58	17614.2	17297.5	27757	24459.1	22408.6	27519.1	18147.7	31050.5	29576	25242.9	26751.3	23598.4	19202.9	19604.2	18965.8	19684.1	24678.2	30725.1	27244.4	32360.8	24172.6	29290.8	31907.2	30334.2	23439.7
		Skeleton Branch Normalized Count - All Tissue Collagen Content	32142.1	39841.4	1	1.23954	1	1	1.6197e-05		29860	30013.4	27977.7	26251.2	20144.8	41276.8	37390.8	41449.9	42138.1	18914.5	36135.9	52946.3	20257.1	13975	30671.2	29277	47735.6	38832.9	39227.6	47327.7	31918.8	53229.5	48909.9	41561	44710.9	39873.1	33932.1	33748.1	31658.7	31942.7	40906.1	48602.4	43285.4	52954	40062.8	48936.6	52587.8	47539.4	37766.1
		Collagen Area Ratio - All Tissue Collagen Content	9.69615	12.6203	1	1.30158	1	1	0.0599329		10.6674	8.02603	8.18715	8.2124	5.68812	11.7732	10.5741	11.5437	11.9661	6.02876	11.3051	15.3052	7.08155	5.22684	11.4149	9.04139	12.7924	16.6853	9.13578	13.3353	7.74284	12.3363	12.5059	10.4276	12.577	16.1532	12.933	13.3801	13.1114	11.5883	14.7722	10.8805	9.29922	12.4582	10.4431	12.1124	13.8229	12.4587	10.965
		Collagen Area Ratio (SQRT) - All Tissue Collagen Content	3.08178	3.53627	1	1.14748	1	1	0.244812		3.26611	2.83302	2.86132	2.86573	2.38498	3.43121	3.25179	3.3976	3.45921	2.45535	3.36231	3.91219	2.66112	2.28623	3.3786	3.00689	3.57664	4.08477	3.02255	3.65175	2.7826	3.51231	3.53637	3.22919	3.5464	4.01911	3.59625	3.65788	3.62096	3.40416	3.84346	3.29856	3.04946	3.52961	3.23158	3.48029	3.71792	3.52969	3.31134
		Collagen Area Ratio - Fine Tissue Collagen Content	2.39086	2.77983	1	1.16269	1	1	0.123099		3.18692	1.52879	1.68536	1.67158	3.17855	2.71331	1.76517	1.75959	3.74587	1.80324	2.46711	2.67302	2.47461	2.66513	3.16607	0.820746	3.33959	1.47397	2.27332	3.18661	2.76325	1.85257	3.18174	2.24302	4.58425	2.68922	3.41803	2.7475	2.47327	2.69091	3.33994	2.6422	0.875009	2.79432	2.29757	2.87789	1.91243	3.59082	0.84117
		Collagen Area Ratio - Assembled Tissue Collagen Content	7.30528	9.84048	1	1.34704	1	1	0.0657404		7.48053	6.49724	6.5018	6.54082	2.50956	9.05992	8.80896	9.78409	8.22024	4.22552	8.83801	12.6322	4.60694	2.56171	8.24887	8.22064	9.45277	15.2114	6.86246	10.1487	4.97959	10.4838	9.3242	8.18462	7.99272	13.464	9.515	10.6326	10.6381	8.89738	11.4323	8.23833	8.42421	9.66385	8.14557	9.23455	11.9105	8.8679	10.1238
		Collagen Area Ratio (SQRT) - Assembled Tissue Collagen Content	2.65247	3.1112	1	1.17295	1	1	0.256399		2.73505	2.54897	2.54986	2.5575	1.58416	3.00997	2.96799	3.12795	2.8671	2.05561	2.97288	3.55418	2.14638	1.60054	2.87209	2.86717	3.07454	3.90017	2.61963	3.1857	2.2315	3.23786	3.05356	2.86088	2.82714	3.66933	3.08464	3.26076	3.26161	2.98285	3.38116	2.87025	2.90245	3.10867	2.85404	3.03884	3.45116	2.9779	3.18179
		Assembled/Fine CAR Ratio - Assembled Tissue Collagen Content	3.53931	3.92846	1	1.10995	1	1	0.0656142		2.34726	4.24993	3.85781	3.91295	0.789531	3.33907	4.99042	5.56045	2.19448	2.3433	3.58233	4.72582	1.86168	0.961199	2.6054	10.0161	2.83052	10.32	3.0187	3.1848	1.80208	5.65903	2.93053	3.64893	1.74352	5.00666	2.78377	3.86991	4.30122	3.30646	3.42289	3.11798	9.62757	3.4584	3.5453	3.20879	6.22796	2.4696	12.0354
		Total Collagen Density Area Ratio - All Tissue Collagen Content	144.599	214.174	1	1.48115	1	1	0.00284256		143.081	119.29	114.052	133.897	68.4821	168.03	199.376	188.781	158.055	91.0241	195.538	260.859	95.775	60.3233	153.533	126.747	181.347	287.976	138.195	206.517	105.779	179.517	172.283	151.086	174.819	261.792	199.092	290.8	218.486	260.3	351.795	186.553	137.97	207.628	146.996	166.695	273.355	198.339	201.705
	MORPHOMETRY qFTs (ALL)	Branches (Normalized count of Fine) - All Collagen phenotypes	584.002	688.986	1	1.17977	1	1	0.000565127		763.196	373.611	456.779	472.144	750.738	638.301	407.053	452.652	936.402	471.684	628.45	618.853	583.319	637.643	716.855	167.937	852.421	329.891	698.71	724.186	792.311	548.244	853.511	656.227	1269.4	574.403	757.106	530.869	539.08	615.127	756.741	718.47	254.62	821.998	674.585	844.5	512.091	853.15	278.57
		Branches (Normalized count of Assembled) - All Collagen phenotypes	449.535	495.21	1	1.1016	1	1	0.000818452		381.598	560.416	342.584	613.787	312.807	567.378	407.053	452.652	561.841	330.179	628.45	825.137	318.174	159.411	256.02	391.853	532.763	188.509	449.171	851.984	377.291	1096.49	519.529	393.736	470.147	526.536	378.553	417.112	490.072	395.439	378.371	338.103	356.468	562.42	487.2	755.606	630.266	379.178	278.57
		Branches (mean) - All Collagen phenotypes	31.6296	35.6982	1	1.12863	1	1	0.0130653		26.0833	32.1333	35	24.1739	18.9412	34.2353	45.9286	45.7857	28.125	23.5882	28.75	36.6667	22.4706	17.5333	31.5263	52.3	34.4615	74.9091	34.1739	30.027	27.2903	32.3636	35.6216	39.5833	25.7027	36.2174	29.8788	35.6	30.7619	31.6087	36.037	46	70.8333	38.25	34.4839	30.5833	46.0345	38.5769	67.7857
		Branches (median) - All Collagen phenotypes	18.5294	16.0714	-1	1.15294	1	-1	0.0246914		12	26	19.5	23	16	19	22.5	22	15	15	20.5	22	15	11	12	29	15.5	7	18	21	14	24	14	14	15	20	14	19	15	17	13	17	25.5	17.5	15	18.5	22	17.5	16
		Branches (std) - All Collagen phenotypes	34.1885	59.4352	1	1.73846	1	1	0.00458464		27.7738	24.2011	42.1134	18.9465	9.07242	34.9759	53.8495	51.7288	32.5086	23.0355	27.7069	34.2729	20.6946	16.9279	51.2135	66.294	45.8896	190.769	54.1183	31.9935	38.9506	30.0654	64.7994	85.9307	38.1181	40.4317	46.944	40.9817	39.4917	47.3188	82.1801	80.3031	114.493	60.3602	44.4551	34.9288	52.9794	60.241	130.598
		Branches (skew) - All Collagen phenotypes	1.89538	3.27998	1	1.73051	1	1	0.198056		1.78204	1.02148	2.4506	1.56268	0.686706	2.12839	1.54151	1.74969	2.21464	1.34367	2.5753	1.94719	1.47935	1.94788	2.93421	2.44729	2.40886	3.21647	3.6583	2.73855	3.81235	2.72911	4.3032	4.2515	3.61631	1.84681	4.111	1.64023	3.29816	2.97481	3.72298	3.31204	2.95993	3.75108	2.25072	2.24266	1.96898	3.47264	2.28156
		Branches (kurtosis) - All Collagen phenotypes	3.58007	12.3806	1	3.45821	1	1	0.0379039		2.81671	-0.105025	5.62748	3.20878	-0.886516	4.60221	0.992382	2.15718	4.07294	0.785284	8.02832	4.32157	1.2453	3.11042	9.15228	6.10655	5.62532	10.4787	14.5587	9.4113	16.7231	9.44441	21.0803	19.047	12.8672	3.11591	19.762	1.67342	12.7468	8.58726	13.8327	11.4595	9.35579	15.8457	4.59345	4.46885	3.14115	12.8134	3.87477
		Length (Normalized count of Short) - All Collagen phenotypes	585.233	675.964	1	1.15503	1	1	0.000564174		667.797	498.148	399.681	519.358	813.299	780.145	290.752	387.987	998.828	471.684	785.562	687.614	530.29	478.232	563.243	223.916	852.421	282.764	748.618	851.984	867.769	1096.49	816.402	612.478	1222.38	574.403	653.864	265.435	441.065	483.314	546.535	718.47	254.62	908.524	749.539	1155.63	709.049	805.753	318.366
		Length (Normalized count of Long) - All Collagen phenotypes	448.305	508.231	1	1.13367	1	1	0.00127938		476.998	435.879	399.681	566.572	250.246	425.534	523.354	517.316	499.414	330.179	471.337	756.375	371.203	318.822	409.632	335.874	532.763	235.636	399.263	724.186	301.833	548.244	556.638	437.484	517.161	526.536	481.794	682.546	588.087	527.251	588.577	338.103	356.468	475.894	412.246	444.474	433.308	426.575	238.774
		Length (mean) - All Collagen phenotypes	34.7616	38.5133	1	1.10793	1	1	0.0181812		37.6767	32.1415	38.554	36.3971	25.2331	33.4687	40.5465	40.2645	28.3672	31.6884	34.135	34.1866	34.0259	28.8782	35.9708	46.5279	32.8857	55.0019	31.8089	34.738	29.2031	28.1908	32.7821	33.5099	32.334	41.2943	37.5691	50.8123	41.2546	47.782	42.906	32.4643	43.3129	33.2084	34.3815	26.7334	38.9578	35.8514	47.1069
		Length (std) - All Collagen phenotypes	21.5347	31.0507	1	1.4419	1	1	0.0139899		24.9698	11.7876	29.4361	17.2664	7.26329	15.2442	29.7418	27.6375	16.1946	15.4107	21.5216	20.0883	21.1329	14.0523	34.2747	36.9018	23.1655	64.8591	25.8471	23.0853	17.0317	12.5712	22.0256	32.28	30.2723	29.6118	28.8563	33.3596	25.5961	42.9291	46.3849	24.3664	31.9267	27.6104	21.9139	15.1177	30.9686	29.87	56.1711
		Length (skew) - All Collagen phenotypes	1.41893	2.16705	1	1.52724	1	1	0.227339		1.85977	0.512958	1.6908	0.544	0.687842	0.850945	2.37323	1.13945	1.08417	1.2185	1.49185	1.43333	1.34395	0.780004	2.86113	2.46705	1.78288	2.354	2.76025	2.86316	1.88541	1.24409	2.57305	3.50463	3.31364	0.964137	1.85033	0.929092	1.10973	1.96136	3.0258	2.51509	2.26243	2.60583	1.72599	1.66094	2.01818	2.78908	2.10086
		Length (kurtosis) - All Collagen phenotypes	2.08887	5.64355	1	2.70172	1	1	0.0471462		3.80701	-0.991648	2.70621	-0.985881	-0.324892	-0.853332	6.53663	0.221266	-0.135794	1.19728	1.5062	2.81297	1.24632	-0.512578	9.3753	6.7745	3.13129	5.82899	7.88781	11.0946	3.63951	0.953841	8.22418	13.3585	12.152	-0.473143	3.24559	-0.295678	0.501813	3.97168	8.92003	6.31915	6.22288	7.1348	2.5522	2.33153	3.49874	8.31915	3.21894
		Total Skeleton Length (Normalized count of Short) - All Collagen phenotypes	270.483	363.405	1	1.34354	1	1	0.000918332		238.499	124.537	285.487	283.286	187.684	141.845	232.602	258.658	499.414	283.01	261.854	275.046	371.203	159.411	409.632	0	586.039	235.636	299.447	340.794	377.291	448.563	519.529	393.736	611.191	335.068	309.725	189.596	343.051	263.626	420.412	126.789	101.848	519.157	449.723	533.369	354.525	284.383	278.57
		Total Skeleton Length (mean) - All Collagen phenotypes	79.4077	95.0456	1	1.19693	1	1	0.0043704		73.1275	74.8096	84.721	65.9863	45.8685	81.5353	111.132	110.906	67.5243	62.3861	73.0288	86.5819	61.612	51.879	86.762	130.873	81.1971	228.812	77.6686	74.334	63.6185	67.7456	82.1935	91.1325	62.3492	104.832	87.7144	106.488	92.8854	88.1037	102.762	98.6771	140.575	84.4931	77.7361	64.8195	103.924	84.588	163.558
		Total Skeleton Length (std) - All Collagen phenotypes	83.0022	148.482	1	1.7889	1	1	0.00183559		77.2941	57.9741	105.51	45.2054	19.1375	80.6371	129.668	121.297	73.4279	48.5635	77.7472	77.9911	49.4114	43.1778	138.134	162.042	103.819	544.783	121.471	72.6881	77.024	53.9469	128.442	181.071	91.9197	118.728	138.709	112.515	104.788	116.275	216.393	167.769	212.521	127.952	85.984	69.4811	122.186	127.23	313.562
		Total Skeleton Length (skew) - All Collagen phenotypes	1.99354	3.21388	1	1.61215	1	1	0.194193		2.32044	1.37922	2.56533	1.50506	0.832004	2.2699	1.56132	1.64344	2.34718	1.31235	2.84032	1.83497	1.37387	1.95883	3.25496	2.56862	2.32233	3.1896	3.72367	2.75068	3.78837	2.24794	4.14301	4.22814	3.75545	1.72864	4.4046	1.61844	2.93579	2.84528	3.63471	3.29932	2.91397	3.5711	2.06575	2.30411	2.03131	3.69419	2.30078
		Total Skeleton Length (kurtosis) - All Collagen phenotypes	4.06791	11.9118	1	2.92824	1	1	0.0368088		5.88814	0.464384	6.65815	2.84445	0.376533	5.24787	0.798705	1.62493	4.90632	0.546317	9.06111	3.69121	0.9116	2.94565	11.5097	6.9145	4.76491	10.3325	14.9374	8.8621	16.4786	6.01321	19.3835	18.8476	14.3952	2.21627	22.2139	1.66224	10.4402	8.07984	12.9029	11.0859	9.00157	13.7661	3.81726	4.74429	3.32738	14.8713	3.97844
		Width (Normalized count of Thin) - All Collagen phenotypes	21.0118	73.8364	1	3.51405	1	1	0.0025493		0	62.2685	0	94.4287	0	0	0	0	0	94.3368	0	0	53.029	53.1369	0	0	0	47.1273	149.724	0	113.187	49.8404	74.2184	87.4969	282.088	0	34.4139	151.677	0	43.9376	0	42.2629	0	86.5261	74.9539	44.4474	78.7833	47.3972	0
		Width (std) - All Collagen phenotypes	3.47934	4.30176	1	1.23637	1	1	0.0865148		2.88665	3.69265	3.14054	2.01518	1.54645	4.89838	5.7731	4.54366	4.03719	2.89838	3.02184	3.1906	3.00868	2.80656	3.93342	3.79393	3.96158	11.0235	3.00963	2.85413	2.93446	3.04042	4.28154	3.80242	3.87026	4.62503	4.9876	4.14092	4.31287	3.46352	3.8784	4.97725	5.65424	3.26408	3.87284	3.64072	3.90797	3.24348	5.84426
		Width (skew) - All Collagen phenotypes	1.4847	1.92426	1	1.29606	1	1	0.27013		1.12382	1.07941	1.60513	0.801354	1.07437	2.45855	1.83077	1.23247	2.13483	1.04979	2.65198	0.43037	1.88686	1.0467	1.73113	1.16882	1.93349	3.05452	2.03006	0.698574	2.31096	1.21455	2.25336	2.66576	1.95981	1.45944	3.02942	0.199537	1.57484	1.52061	2.96821	2.34624	1.81814	1.60941	1.71282	1.0996	0.865943	1.63678	2.08497
		Width (kurtosis) - All Collagen phenotypes	2.41551	5.41044	1	2.23987	1	1	0.0654893		-0.00699781	-0.00230977	2.20169	0.898423	0.566111	6.86541	2.74578	1.02676	4.6387	1.45882	8.99926	-0.802853	5.58831	0.709874	2.59259	0.42062	3.16356	9.68353	4.91306	-0.571976	7.24656	2.39425	6.28613	9.04568	4.99221	1.49819	11.7263	-0.190068	3.65554	6.36267	8.70415	5.66041	3.15367	3.16965	2.85124	0.141974	-0.235883	3.05593	3.32141
		Perimeter (Normalized count of Short) - All Collagen phenotypes	393.095	517.271	1	1.31589	1	1	0.000711349		524.697	249.074	285.487	330.5	437.93	283.689	232.602	323.323	686.695	330.179	471.337	412.568	371.203	584.506	460.836	111.958	586.039	235.636	598.895	425.992	603.666	548.244	667.965	524.981	987.308	430.802	585.036	341.273	392.058	395.439	504.494	549.418	203.696	648.946	562.154	800.053	472.7	521.37	318.366
		Perimeter (mean) - All Collagen phenotypes	167.6	199.936	1	1.19293	1	1	0.00210184		158.177	154.292	180.463	140.932	98.231	173.646	231.788	230.983	141.554	133.415	152.971	178.717	133.841	113.377	184.393	272.089	170.339	475.773	163.231	155.58	133.297	140.098	172.788	188.937	133.033	222.584	187.696	224.984	198.317	184.234	218.551	201.465	284.154	174.751	160.755	134.249	214.621	171.937	331.595
		Perimeter (std) - All Collagen phenotypes	170.526	302.012	1	1.77106	1	1	0.000901671		161.207	115.864	221.643	91.6793	36.3093	169.585	266.48	246.219	145.053	100.8	153.791	158.596	106.925	93.3907	287.394	333.786	210.226	1109.05	246.156	144.513	155.743	104.279	257.783	366.793	190.025	246.502	289.29	230.293	212.85	231.456	443.428	331.053	421.126	261.735	166.564	139.544	244.543	249.678	620.94
		Perimeter (skew) - All Collagen phenotypes	1.9853	3.18997	1	1.6068	1	1	0.194504		2.27982	1.37671	2.59505	1.42955	0.902996	2.26188	1.61981	1.61562	2.35341	1.36591	2.69982	1.85821	1.39283	1.89864	3.23179	2.5359	2.33217	3.18881	3.6701	2.71924	3.76081	2.08303	4.14521	4.23814	3.84349	1.71797	4.40799	1.57646	2.89725	2.78292	3.62822	3.2698	2.94129	3.64611	2.01674	2.30249	2.02375	3.74225	2.2862
		Perimeter (kurtosis) - All Collagen phenotypes	3.99481	11.799	1	2.95359	1	1	0.0356354		5.66921	0.403921	6.91281	2.49392	0.635079	5.14076	1.0999	1.53129	4.97485	0.699375	8.01412	3.85016	0.966455	2.63131	11.3398	6.67858	4.87011	10.3299	14.4932	8.76544	16.2565	5.04232	19.4258	18.9329	15.2126	2.20681	22.244	1.53917	10.1905	7.69459	12.8523	10.8527	9.15976	14.4268	3.59579	4.73725	3.33489	15.2917	3.87645
		Area (Normalized count of Small) - All Collagen phenotypes	865.814	1001.37	1	1.15656	1	1	0.000430554		906.295	747.222	685.168	991.501	1063.55	992.912	639.655	711.31	1248.54	660.358	1099.79	1100.18	742.406	690.78	819.263	447.832	1172.08	424.146	998.158	1405.77	1056.41	1445.37	1187.49	962.466	1598.5	765.87	860.347	644.627	784.116	834.815	1051.03	929.784	509.24	1211.37	974.4	1333.42	827.224	1090.14	477.549
		Area (mean) - All Collagen phenotypes	96.0002	118.851	1	1.23803	1	1	0.00310692		93.1822	85.9293	102.421	75.6255	53.4826	97.6481	129.886	127.512	79.8676	75.1844	89.9445	105.993	78.5536	65.577	117.332	161.514	92.3514	321.862	79.5882	84.6057	66.2006	75.0052	91.0822	99.3144	72.3004	146.722	113.881	141.143	127.4	114.671	130.139	102.979	152.175	89.9885	89.8887	75.6978	121.004	101.099	196.808
		Area (std) - All Collagen phenotypes	101.356	188.745	1	1.8622	1	1	0.00128399		98.2296	65.4145	131.622	52.0382	22.6238	96.4532	151.184	141.74	85.245	59.7835	98.6819	95.8543	63.42	55.2667	188.392	201.165	115.938	778.821	120.952	78.2315	79.9914	60.0532	144.324	199.211	112.492	166.385	181.442	149.939	142.397	153.815	274.375	173.896	230.68	135.822	97.633	78.5998	146.076	150.077	371.982
		Area (skew) - All Collagen phenotypes	2.05392	3.20922	1	1.56249	1	1	0.193519		2.15912	1.35041	2.58749	1.49013	1.64701	2.29119	1.61212	1.6364	2.38395	1.40869	2.83667	1.85767	1.32393	1.95871	3.32761	2.71927	2.32625	3.20956	3.55701	2.66817	3.76476	2.19609	4.28343	4.29433	4.11851	1.74883	4.36448	1.57035	2.78549	2.80129	3.56681	3.23354	2.91934	3.57147	1.89283	2.17955	2.17847	3.69355	2.29707
		Area (kurtosis) - All Collagen phenotypes	4.3005	11.9416	1	2.77678	1	1	0.0350697		4.82321	0.340437	6.75064	2.56783	3.42119	5.50088	1.05961	1.56448	5.2203	0.799165	9.1372	3.94387	0.778937	2.78503	12.0489	7.77488	4.59196	10.441	13.5937	8.25556	16.2183	5.34118	20.597	19.3926	17.9781	2.64972	21.8677	1.64704	9.40797	7.59443	12.1975	10.4176	9.04965	13.7827	2.68791	4.07028	4.16287	15.0065	3.97556
		Filled to Area Ratio (Normalized count of Small) - All Collagen phenotypes	858.574	972.595	1	1.1328	1	1	0.000467458		1144.79	747.222	799.363	755.43	875.861	992.912	697.806	581.981	1248.54	660.358	1047.42	1168.94	901.493	690.78	665.651	391.853	1225.36	329.891	998.158	1277.98	980.957	1345.69	1150.38	831.221	1551.48	718.003	1032.42	872.142	686.101	790.877	1051.03	676.207	407.392	1168.1	861.969	1377.87	945.399	995.342	477.549
		Filled to Area Ratio (Normalized count of Large) - All Collagen phenotypes	174.964	211.601	1	1.2094	1	1	0.00156748		0	186.805	0	330.5	187.684	212.767	116.301	323.323	249.707	141.505	209.483	275.046	0	106.274	307.224	167.937	159.829	188.509	149.724	298.194	188.645	299.042	222.655	218.742	188.059	382.935	103.242	75.8385	343.051	219.688	84.0824	380.366	203.696	216.315	299.815	222.237	196.958	236.986	79.5914
		Filled to Area Ratio (std) - All Collagen phenotypes	0.0447735	0.0594412	1	1.3276	1	1	2.46383		0.00941604	0.0798865	0.013169	0.0421763	0.0247755	0.136061	0.0270537	0.0549207	0.0312802	0.0428894	0.0776606	0.0439808	0.0142501	0.0355949	0.0612327	0.0339398	0.0328616	0.110245	0.0411998	0.098898	0.04332	0.0456765	0.0461248	0.0566996	0.0474384	0.102549	0.0665748	0.0245634	0.0447189	0.0425104	0.0616577	0.0740602	0.0388982	0.0465744	0.0415036	0.0542917	0.0828592	0.0575233	0.073626
		Filled to Area Ratio (skew) - All Collagen phenotypes	1.98231	2.8753	1	1.45048	1	1	0.154998		1.36136	2.66667	2.29447	0.920664	1.05956	3.95663	1.40977	1.01253	1.75419	1.99299	3.59635	2.12902	2.25805	2.19242	1.48462	1.30618	2.30382	2.46585	2.54701	4.68818	2.2545	2.52985	2.47031	3.14992	4.05922	1.74093	4.18003	2.89808	0.883535	2.15583	4.23091	3.05728	0.648422	2.0294	2.15419	3.56109	2.49004	2.3602	3.34385
		Filled to Area Ratio (kurtosis) - All Collagen phenotypes	4.29072	9.94667	1	2.31818	1	1	0.023799		1.12896	7.50559	5.60963	-0.858102	-0.229085	15.9953	1.73313	-0.159817	1.94731	3.3541	14.3502	4.969	4.47555	4.52256	1.45036	1.69083	5.45678	6.56912	6.20689	24.7751	4.56	6.7268	6.27132	10.7961	19.3277	2.72876	19.1418	9.31938	-0.758852	4.62146	18.9679	11.7704	-1.50718	4.01859	5.69143	14.6847	5.77165	5.71341	11.7461
		Density (Normalized count of Faint) - All Collagen phenotypes	615.215	869.366	1	1.41311	1	1	0.00044219		953.995	435.879	628.071	708.215	500.492	638.301	290.752	193.994	936.402	424.516	471.337	618.853	689.377	531.369	870.467	447.832	1118.8	282.764	898.342	1277.98	1056.41	1246.01	1298.82	1049.96	1457.45	861.604	791.519	455.031	343.051	395.439	756.741	802.996	560.164	1211.37	1049.35	1244.53	866.616	947.945	517.344
		Density (Normalized count of Dense) - All Collagen phenotypes	418.323	314.829	-1	1.32873	1	-1	0.000901808		190.799	498.148	171.292	377.715	563.053	567.378	523.354	711.31	561.841	377.347	785.562	825.137	212.116	265.685	102.408	111.958	266.382	235.636	249.539	298.194	113.187	398.723	74.2184	0	282.088	239.334	344.139	492.95	686.101	615.127	378.371	253.578	50.924	173.052	112.431	355.579	275.741	284.383	39.7957
		Density (std) - All Collagen phenotypes	1.17091	1.28907	1	1.10091	1	1	0.496712		0.950811	0.828923	1.19101	1.31589	1.53478	1.56469	1.12659	0.986897	0.983142	1.28723	1.1999	1.50355	0.976339	1.38952	0.844542	1.18347	1.03814	1.16681	0.941032	1.34306	1.17186	1.31014	1.18605	0.912062	1.36697	1.71284	1.04662	1.82601	1.24266	1.16037	1.66043	0.977042	1.09702	0.886131	1.35785	1.2718	1.26179	0.889358	1.18434
		Area to Perimeter Ratio (Normalized count of Low) - All Collagen phenotypes	306.117	549.704	1	1.79573	1	1	0.000497453		238.499	311.342	285.487	377.715	437.93	283.689	174.451	517.316	374.561	283.01	366.596	275.046	212.116	212.548	102.408	111.958	639.316	47.1273	1097.97	1022.38	943.227	797.446	964.839	699.975	1034.32	287.201	206.483	151.677	147.022	43.9376	252.247	929.784	305.544	1124.84	524.677	533.369	433.308	189.589	159.183
		Area to Perimeter Ratio (Normalized count of High) - All Collagen phenotypes	727.421	634.491	-1	1.14646	1	-1	0.000449795		906.295	622.685	513.876	708.215	625.615	921.99	639.655	387.987	1123.68	518.852	890.304	1168.94	689.377	584.506	870.467	447.832	745.868	471.273	49.9079	553.79	226.375	847.286	408.201	349.988	705.22	813.737	929.175	796.304	882.13	966.628	882.865	126.789	305.544	259.578	637.108	1066.74	709.049	1042.74	397.957
		Area to Perimeter Ratio (std) - All Collagen phenotypes	0.206571	0.268703	1	1.30078	1	1	1.78796		0.194281	0.124082	0.153597	0.177782	0.190274	0.176865	0.153179	0.1616	0.207107	0.212862	0.206965	0.257672	0.253415	0.277192	0.280976	0.259446	0.224407	0.367475	0.11365	0.559297	0.132573	0.234509	0.224946	0.217272	0.232657	0.486676	0.209024	0.316454	0.266452	0.187797	0.213062	0.12335	0.159511	0.174931	0.240232	0.3045	0.280306	0.181552	0.213722
		Area to Perimeter Ratio (skew) - All Collagen phenotypes	0.355554	0.689595	1	1.93949	1	1	0.296033		-0.305273	-0.275528	0.420906	1.2048	0.641292	0.0782663	-0.295496	0.141304	0.153204	0.616413	0.760091	0.49181	0.511435	1.14246	-0.417032	-0.0867524	1.26253	1.45275	0.112646	1.62798	0.660688	1.38662	1.56549	0.82621	1.22492	0.949396	-0.198895	-0.292022	0.0253067	0.0250627	0.288175	1.18958	-0.590766	0.70333	-0.165866	2.26131	1.36889	0.678885	-0.310653
		Area to Perimeter Ratio (kurtosis) - All Collagen phenotypes	0.58436	0.932367	1	1.59553	1	1	0.0582363		-0.827497	-0.920331	-1.163	4.71216	-0.497429	-0.149042	-0.364433	-0.369549	0.410953	0.613036	0.823507	1.12489	0.0703608	3.65015	0.640498	-1.19255	3.37241	3.31551	-0.655724	1.50634	-0.152596	2.98416	3.44285	0.647192	2.76017	0.840171	-0.732286	0.619979	-0.611944	-0.773499	-0.137179	3.26085	-0.957158	0.801914	0.339513	5.99209	2.71055	0.503011	-0.522585
		Tortuosity (Normalized count of Tortuous) - All Collagen phenotypes	159.656	251.932	1	1.57797	1	1	0.00127465		0	124.537	57.0973	141.643	375.369	141.845	232.602	129.329	374.561	47.1684	209.483	137.523	53.029	212.548	51.2039	0	426.211	188.509	199.632	468.591	339.562	348.883	296.874	218.742	423.132	191.468	172.069	151.677	98.0145	219.688	210.206	126.789	254.62	302.841	112.431	133.342	118.175	94.7945	79.5914
		Tortuosity (mean) - All Collagen phenotypes	1.70906	1.97723	1	1.15691	1	1	0.324667		1.33346	1.59869	1.76394	1.49591	1.99086	1.42689	3.08008	1.71305	1.8815	1.37183	1.72829	1.52978	1.34138	2.13102	1.42492	1.45703	1.78532	2.36122	1.72224	1.90838	1.97781	1.69477	1.76186	1.69696	2.11962	1.859	1.71418	1.74465	2.37504	2.99301	1.75246	1.54282	2.38068	2.03622	1.52388	1.46577	1.60881	1.62023	1.74845
		Tortuosity (std) - All Collagen phenotypes	1.01592	1.88409	1	1.85456	1	1	0.15818		0.243591	0.446277	1.29775	0.648425	0.979462	0.640132	4.59985	0.798694	1.11005	0.461153	1.1732	0.951042	0.510928	1.77593	0.620473	0.259604	0.754096	2.46448	0.923983	1.06252	1.24817	0.776178	0.91345	0.750458	2.1842	1.56879	1.42092	1.00209	4.29343	6.32191	1.44669	0.441002	1.38206	1.68487	0.461032	0.431523	0.84714	1.24746	1.19404
		Tortuosity (skew) - All Collagen phenotypes	2.23606	3.0909	1	1.3823	1	1	0.175732		-0.00193649	1.05442	3.4856	2.76164	1.14029	2.20687	3.4224	2.04268	1.89318	2.6881	2.81796	3.48244	3.09143	2.93158	3.47664	0.257767	1.26188	3.00485	2.77853	2.19524	2.09169	2.03641	1.88744	2.30331	4.0237	3.44213	4.53643	2.02998	4.54548	4.58409	3.8133	1.14723	1.2955	2.79423	1.44881	1.55203	3.4521	4.40948	2.14617
		Tortuosity (kurtosis) - All Collagen phenotypes	6.3299	11.3669	1	1.79574	1	1	0.0284903		-1.61058	0.529505	12.6293	8.34497	0.668657	4.00304	12.1497	4.27637	3.11085	8.47383	8.05753	13.1763	10.8767	9.45615	13.5081	-1.11211	1.07008	9.47067	9.28439	5.39823	4.65735	4.04507	3.34572	6.92226	18.0603	13.0747	22.922	3.44789	20.7595	21.4983	16.2501	1.24935	1.13632	7.95897	2.25197	2.44524	13.307	20.6105	3.3387
		Eccentricity (Normalized count of Elongated) - All Collagen phenotypes	884.95	1006.62	1	1.13748	1	1	0.000467458		1097.09	809.49	628.071	991.501	938.422	992.912	581.505	775.974	1123.68	707.526	1099.79	1375.23	901.493	637.643	870.467	447.832	1065.53	377.018	998.158	1235.38	1018.69	1345.69	1113.28	1006.21	1551.48	813.737	1066.83	796.304	882.13	878.752	1008.99	929.784	458.316	1038.31	1049.35	1422.32	1063.57	1232.33	477.549
		Eccentricity (Normalized count of Rounded) - All Collagen phenotypes	148.587	177.578	1	1.19511	1	1	0.00106123		47.6998	124.537	171.292	94.4287	125.123	212.767	232.602	129.329	374.561	94.3368	157.112	68.7614	0	159.411	102.408	111.958	319.658	141.382	149.724	340.794	150.916	299.042	259.764	43.7484	188.059	287.201	68.8278	151.677	147.022	131.813	126.124	126.789	152.772	346.104	112.431	177.79	78.7833	0	79.5914
		Eccentricity (std) - All Collagen phenotypes	0.0989641	0.111728	1	1.12898	1	1	3.98601		0.0810979	0.0725842	0.104922	0.0678992	0.100857	0.134326	0.148384	0.0867187	0.106712	0.106877	0.0875751	0.0802912	0.0375857	0.13294	0.0617886	0.123376	0.148456	0.122006	0.171049	0.128831	0.0981261	0.12574	0.121098	0.0677894	0.0942006	0.148442	0.0785777	0.0989202	0.0990307	0.123619	0.0867683	0.0832403	0.168148	0.171492	0.0793822	0.102425	0.140182	0.033404	0.137324
		Solidity (Normalized count of Compact) - All Collagen phenotypes	577.71	695.602	1	1.20407	1	1	0.000524761		476.998	498.148	342.584	377.715	750.738	709.223	407.053	387.987	873.975	424.516	785.562	1031.42	530.29	531.369	614.447	279.895	799.145	235.636	798.526	979.782	716.853	1046.65	779.293	568.73	1222.38	718.003	791.519	492.95	490.072	351.501	546.535	718.47	254.62	821.998	599.631	1288.97	709.049	900.548	318.366
		Solidity (skew) - All Collagen phenotypes	0.33364	0.426627	1	1.2787	1	1	0.840013		-0.298134	0.195849	0.604402	1.15578	-0.100005	0.532891	0.0571824	0.673706	0.413146	0.942489	-0.0866909	0.0419515	0.240079	0.452272	0.249352	0.143566	0.454048	0.228965	-0.509881	0.809039	1.03826	0.609356	0.535938	0.19542	0.257398	0.20431	0.354785	0.119019	0.988605	0.482421	0.659144	-0.618295	0.281199	0.335864	0.891338	0.595514	0.649745	0.291983	-0.173499
		Orientation (Normalized count of Vertical) - All Collagen phenotypes	534.862	690.96	1	1.29185	1	1	0.000564174		620.097	435.879	285.487	519.358	312.807	709.223	465.204	387.987	873.975	330.179	785.562	825.137	424.232	584.506	563.243	223.916	745.868	329.891	499.079	1107.58	603.666	946.967	1039.06	524.981	1034.32	574.403	653.864	530.869	539.08	659.064	630.618	295.84	356.468	778.735	637.108	888.948	551.483	521.37	437.753
		Orientation (median) - All Collagen phenotypes	45.7502	51.6046	1	1.12797	1	1	0.0141262		48.2015	26.9416	27.6904	41.5199	36.969	64.9518	52.1375	39.1018	50.045	33.3502	54.338	51.4436	43.9468	66.468	59.484	35.7386	45.4253	52.547	39.6786	60.3115	56.0694	51.1807	62.9322	49.18	54.6389	46.9858	55.2932	49.271	46.0668	52.4912	45.8186	31.0198	51.9282	51.5139	56.238	51.9201	42.1791	39.5484	70.7907
	MORPHOMETRY qFTs (FINE COLLAGEN)	Branches (Normalized count of Fine) - Fine Collagen phenotypes	584.002	688.986	1	1.17977	1	1	0.000565127		763.196	373.611	456.779	472.144	750.738	638.301	407.053	452.652	936.402	471.684	628.45	618.853	583.319	637.643	716.855	167.937	852.421	329.891	698.71	724.186	792.311	548.244	853.511	656.227	1269.4	574.403	757.106	530.869	539.08	615.127	756.741	718.47	254.62	821.998	674.585	844.5	512.091	853.15	278.57
		Branches (mean) - Fine Collagen phenotypes	11.9825	10.5313	-1	1.1378	1	-1	0.0635593		10.375	12.1667	14.625	9.3	13.6667	13.7778	11.5714	14.1429	11.8667	9	12.4167	13.4444	10.5455	10.1667	10.4286	14.3333	11.875	6.57143	13.2857	10.6471	11.4286	11.4545	9.91304	10.9333	12.4074	10.8333	10.4091	10.0714	9.36364	10.7857	9.33333	14.3529	12.2	12.1579	10.1667	11.3684	13.3846	14.8333	7.28571
		Branches (median) - Fine Collagen phenotypes	12.2059	10.4286	-1	1.17043	1	-1	0.0625		10.5	13.5	14	9	14	14	13	14	11	7	13.5	14	13	10	10	15	12	5	14	11	9	12	11	12	12	10.5	9.5	9.5	11	10.5	9	14	13	13	10.5	11	13	15	7
		Length (Normalized count of Short) - Fine Collagen phenotypes	488.003	570.822	1	1.16971	1	1	0.000648234		667.797	311.342	342.584	424.929	625.615	567.378	232.602	387.987	873.975	424.516	523.708	481.33	530.29	478.232	563.243	167.937	692.592	235.636	648.803	553.79	754.582	548.244	667.965	568.73	1175.37	526.536	619.45	265.435	441.065	439.376	546.535	591.681	254.62	778.735	637.108	844.5	512.091	758.356	278.57
		Length (Normalized count of Long) - Fine Collagen phenotypes	95.9987	118.163	1	1.23089	1	1	0.00315027		95.3995	62.2685	114.195	47.2144	125.123	70.9223	174.451	64.6645	62.4268	47.1684	104.742	137.523	53.029	159.411	153.612	0	159.829	94.2546	49.9079	170.397	37.7291	0	185.546	87.4969	94.0293	47.8669	137.656	265.435	98.0145	175.75	210.206	126.789	0	43.2631	37.4769	0	0	94.7945	0
		Length (std) - Fine Collagen phenotypes	7.76845	12.9819	1	1.6711	1	1	0.0115555		9.02142	8.55623	8.56629	6.75228	5.72515	5.17785	8.82932	10.4821	6.43601	5.58372	7.13524	8.37909	7.96836	10.5084	8.50238	5.34171	9.09812	15.939	4.85899	8.65394	5.98388	4.43085	8.63498	5.70868	29.1963	10.9325	14.3435	21.2054	7.80575	31.9744	12.0778	5.78334	4.39339	5.2946	5.81534	3.66052	3.63997	5.51008	2.26821
		Length (skew) - Fine Collagen phenotypes	0.895088	1.71612	1	1.91726	1	1	0.209544		2.14483	1.60813	0.832212	0.257338	0.726512	0.249808	0.253168	1.60021	1.77853	0.802934	0.983099	1.12228	1.007	1.37154	0.409237	-0.852356	0.922018	1.48059	0.675043	0.725279	0.733265	0.7012	1.46372	0.65469	4.77226	2.08082	3.1025	1.91002	0.819468	3.1238	1.78298	0.559411	0.965396	0.601221	1.98361	0.423277	0.430495	-0.0359048	-1.57413
		Length (kurtosis) - Fine Collagen phenotypes	0.950407	4.54199	1	4.779	1	1	0.0418405		5.5066	3.56873	-1.17563	-1.0501	-0.653326	-0.403624	-1.34894	2.90343	3.86231	0.678484	0.165994	0.135911	1.33025	2.67087	-1.30218		0.317719	1.75188	-0.152664	-0.0418982	1.3489	-0.248773	1.57375	-0.161598	23.9003	5.34347	11.9463	3.92832	0.349831	10.5637	3.48631	-0.849608	0.801041	0.483389	5.26921	-1.21506	-0.0399849	-0.542467	3.47563
		Total Skeleton Length (Normalized count of Short) - Fine Collagen phenotypes	270.483	360.754	1	1.33374	1	1	0.000918332		238.499	124.537	285.487	283.286	187.684	141.845	232.602	258.658	499.414	283.01	261.854	275.046	371.203	159.411	409.632	0	586.039	235.636	299.447	340.794	377.291	448.563	482.419	393.736	611.191	335.068	309.725	189.596	343.051	263.626	420.412	126.789	101.848	519.157	449.723	533.369	354.525	284.383	278.57
		Total Skeleton Length (std) - Fine Collagen phenotypes	11.0645	12.6727	1	1.14535	1	1	0.0446598		10.2026	11.9907	9.13853	10.9329	10.0611	8.90673	10.432	13.8579	9.53204	11.4189	10.9426	14.6081	14.6525	12.0264	13.5542	4.19694	11.6418	20.4937	6.87842	11.5408	8.61964	7.56755	10.0784	8.63126	8.66207	13.2182	20.0264	21.1333	10.8764	13.6787	16.0122	7.67891	10.2591	8.61345	8.24332	6.41144	8.0502	8.07523	2.20929
		Total Skeleton Length (skew) - Fine Collagen phenotypes	0.974349	1.48805	1	1.52722	1	1	0.294255		1.23196	1.38247	1.02537	0.227449	0.291443	-0.730502	0.401293	1.849	1.10647	0.976781	0.830984	1.21467	1.08142	2.18741	0.585669	1.66336	1.23868	2.21237	1.05868	0.360783	1.15732	1.62565	1.61513	1.08594	0.573168	1.5825	2.99733	2.05501	1.80214	1.13528	1.57138	0.583338	1.10187	0.940543	1.12179	0.348584	2.19506	0.0235905	0.33374
		Total Skeleton Length (kurtosis) - Fine Collagen phenotypes	0.670393	2.652	1	3.95589	1	1	0.0727482		1.41036	1.89395	0.738203	-1.29661	-0.665305	-0.0805543	-2.29831	3.59838	-0.0178528	-0.337641	-0.173288	1.43938	0.256108	6.70809	-1.18563		0.737016	5.02487	0.928387	-0.366003	0.810782	2.75522	2.56662	0.436408	0.205911	2.85389	10.7241	4.73056	3.06545	0.633518	2.75833	-0.433443	1.56721	0.189645	1.84413	-0.219933	5.97623	-0.924499	-1.21459
		Width (Normalized count of Thin) - Fine Collagen phenotypes	21.0118	73.8364	1	3.51405	1	1	0.0025493		0	62.2685	0	94.4287	0	0	0	0	0	94.3368	0	0	53.029	53.1369	0	0	0	47.1273	149.724	0	113.187	49.8404	74.2184	87.4969	282.088	0	34.4139	151.677	0	43.9376	0	42.2629	0	86.5261	74.9539	44.4474	78.7833	47.3972	0
		Width (std) - Fine Collagen phenotypes	1.29377	1.7491	1	1.35194	1	1	0.232861		0.994478	1.09298	1.32071	1.16337	0.802811	0.77647	0.854569	1.62149	2.08239	1.58295	0.833968	1.47466	1.7859	1.60709	1.45591	1.15177	1.39251	1.69148	1.37545	2.44339	1.29155	2.10927	1.24054	1.20357	1.98983	1.27546	1.39246	3.00524	2.47315	2.1183	0.877658	1.12573	0.797569	1.35126	0.920101	2.36868	1.36404	1.28294	1.21547
		Width (skew) - Fine Collagen phenotypes	0.321625	0.277021	-1	1.16101	1	-1	0.272633		0.657113	-0.00551977	1.22222	0.276184	0.622524	-0.528308	-0.444492	2.23738	2.03996	-0.151505	-0.497036	-0.82317	-0.151372	0.203622	0.327352	-1.16368	1.64634	-0.141212	0.294343	1.35131	0.431791	1.59507	0.884353	0.0330183	-0.790507	0.520454	-0.278853	-0.0814617	1.37915	-2.00602	0.686847	-0.521618	0.794404	0.38389	-0.128199	1.85768	-0.252349	1.58829	2.04582
		Width (kurtosis) - Fine Collagen phenotypes	0.430044	0.793145	1	1.84433	1	1	0.0654349		-0.480868	-1.36972	1.2328	-1.33585	-0.814695	-0.242428	-2.24926	5.24754	6.15826	-0.660087	-1.46984	1.03825	-0.813866	0.122728	-0.60893		3.12667	-0.488322	-0.534333	1.79381	-1.03379	1.8333	-0.226109	0.0176879	1.99505	1.07117	0.105589	-0.451969	2.03014	5.45782	-0.466018	0.0442534	-1.08211	-0.0897329	0.102444	3.60396	-0.925434	5.00752	4.03079
		Perimeter (Normalized count of Short) - Fine Collagen phenotypes	393.095	507.5	1	1.29103	1	1	0.000779097		524.697	249.074	285.487	330.5	437.93	283.689	232.602	323.323	686.695	330.179	471.337	412.568	371.203	584.506	460.836	111.958	586.039	235.636	598.895	425.992	603.666	448.563	630.856	524.981	987.308	430.802	585.036	341.273	392.058	395.439	504.494	507.155	203.696	648.946	562.154	755.606	472.7	521.37	278.57
		Perimeter (std) - Fine Collagen phenotypes	24.0228	27.8109	1	1.15769	1	1	0.0196438		23.0091	23.5133	20.5132	20.6124	19.4156	18.4731	24.0438	30.13	20.3641	23.9002	22.8338	32.9561	31.3693	27.8264	29.6374	12.5964	27.1937	42.3333	14.2889	26.4594	18.8479	14.4431	22.9495	18.9587	19.1371	32.0521	43.6747	46.4532	26.0373	28.7978	34.9203	15.553	20.3656	18.4833	16.9922	12.6156	16.2526	17.3265	4.58376
		Perimeter (skew) - Fine Collagen phenotypes	1.01626	1.56557	1	1.54051	1	1	0.275699		1.45696	0.826929	0.96274	0.361973	0.429006	-0.325318	0.380079	1.93298	0.932276	1.06493	1.06255	1.66035	1.12679	2.18608	0.656899	1.3897	1.17153	2.13331	1.28694	0.596696	1.02349	1.59013	1.76443	1.05309	0.817174	1.81407	2.98219	2.1546	1.69038	1.21833	1.7931	0.927523	1.49901	0.682747	1.52419	0.542085	2.18136	0.0482055	0.105929
		Perimeter (kurtosis) - Fine Collagen phenotypes	0.705478	2.80431	1	3.97505	1	1	0.0665229		2.28196	0.677294	-0.141799	-0.882103	-1.00986	-1.17075	-2.27466	4.05601	-0.326383	-0.0292483	0.174105	2.94912	0.502028	6.83563	-0.912695		0.558988	4.5849	1.61253	-0.277864	0.392748	2.5863	3.15304	0.692961	0.134421	3.86693	10.4814	5.10186	2.4937	0.915924	3.52157	0.807936	2.82722	-0.384796	3.86311	-0.0666709	6.29065	-0.734174	-1.53643
		Area (Normalized count of Small) - Fine Collagen phenotypes	584.002	683.819	1	1.17092	1	1	0.000565127		763.196	373.611	456.779	472.144	750.738	638.301	407.053	452.652	936.402	471.684	628.45	618.853	583.319	637.643	716.855	167.937	852.421	329.891	698.71	724.186	792.311	548.244	853.511	656.227	1269.4	574.403	722.692	492.95	539.08	615.127	756.741	718.47	254.62	821.998	674.585	844.5	512.091	853.15	278.57
		Area (std) - Fine Collagen phenotypes	13.9558	18.2365	1	1.30674	1	1	0.0258623		14.0294	13.5767	10.1138	9.05668	9.53956	10.8434	13.1325	15.5044	12.0221	12.0519	13.4183	19.2144	22.9272	13.8435	18.1896	14.8711	14.9134	24.7942	7.57952	20.6633	9.08912	7.56192	13.0029	9.6915	9.66332	33.2373	27.361	38.6663	18.4269	16.5337	19.0402	8.7038	10.9882	8.80913	9.98844	8.80151	9.27862	10.1832	2.26333
		Area (skew) - Fine Collagen phenotypes	1.15109	1.75616	1	1.52564	1	1	0.296631		1.38447	1.11861	0.524536	0.775457	0.489026	0.280342	0.581531	2.0056	1.18081	0.969575	1.33182	1.25747	1.98135	1.95005	0.767547	1.50957	1.46085	2.17631	1.37413	1.52863	1.30229	1.45629	1.7163	1.64635	1.32547	2.77414	3.083	2.52359	1.63643	0.808368	1.23489	1.07847	1.909	1.10431	2.40697	1.47575	1.18128	0.3034	0.450254
		Area (kurtosis) - Fine Collagen phenotypes	0.888208	3.27463	1	3.68678	1	1	0.0753981		1.51242	1.36349	-1.4817	-0.910701	-1.169	-0.599443	-1.36087	4.36233	0.372357	-0.243431	1.53589	0.455741	4.181	5.16275	-0.485321		1.51582	5.16788	1.20038	1.98036	0.899027	1.91994	2.88032	1.89172	0.736066	8.60817	10.9179	7.30919	2.14992	-0.444381	0.628348	0.631764	4.05546	-0.0442534	7.33729	1.96607	0.904309	-0.676135	0.122815
		Filled to Area Ratio (Normalized count of Small) - Fine Collagen phenotypes	537.391	648.225	1	1.20624	1	1	0.00061422		763.196	373.611	456.779	377.715	625.615	567.378	407.053	387.987	811.548	471.684	576.079	618.853	583.319	584.506	563.243	167.937	799.145	282.764	648.803	681.587	754.582	548.244	816.402	656.227	1175.37	526.536	722.692	492.95	441.065	571.189	756.741	507.155	254.62	778.735	599.631	666.711	512.091	853.15	278.57
		Filled to Area Ratio (Normalized count of Large) - Fine Collagen phenotypes	46.6111	40.761	-1	1.14352	1	-1	0.00377339		0	0	0	94.4287	125.123	70.9223	0	64.6645	124.854	0	52.3708	0	0	53.1369	153.612	0	53.2763	47.1273	49.9079	42.5992	37.7291	0	37.1092	0	94.0293	47.8669	34.4139	37.9192	98.0145	43.9376	0	211.315	0	43.2631	74.9539	177.79	0	0	0
		Filled to Area Ratio (std) - Fine Collagen phenotypes	0.0209609	0.0252022	1	1.20234	1	1	8.23735		0.00876517	0.0180319	0.00420065	0.0350181	0.0245564	0.0258466	0.0134137	0.0247371	0.0321685	0.00763442	0.0214829	0.0147255	0.0172537	0.0359426	0.0490402	0.00105551	0.0224623	0.0455946	0.0424025	0.0157876	0.0204251	0.0136645	0.0145968	0.00663768	0.0195462	0.0168322	0.0745133	0.0169209	0.0304681	0.0333781	0.00206337	0.0396771	0	0.0203777	0.0174902	0.0721185	0.0144056	0.0113688	0.016372
		Filled to Area Ratio (skew) - Fine Collagen phenotypes	2.06373	2.90609	1	1.40817	1	1	0.20387		2.09902	1.61232	2.82847	2.10121	1.77955	2.17942	2.3177	2.01401	2.40723	2.12752	2.09052	1.22263	1.88961	2.6499	1.7026	1.73205	2.32974	2.44308	3.50078	2.93262	4.14911	1.93892	2.65475	2.53851	2.42769	2.31523	4.68212	2.73303	1.93374	2.99886	3.43684	0.793688	0	1.54544	2.01781	2.78598	2.12218	1.02665	1.55392
		Filled to Area Ratio (kurtosis) - Fine Collagen phenotypes	3.91974	9.05277	1	2.30953	1	1	0.0395319		4.5612	1.84758	8.00022	3.69186	2.09665	4.83463	5.43224	3.84846	4.64779	3.78245	3.45665	-0.192997	2.36795	7.35923	1.71193		5.27006	6.12974	12.6224	9.05989	17.9761	3.28933	6.98357	6.88093	5.19484	5.38597	21.945	7.52248	2.20369	9.45231	12.0926	-0.83415	0	0.919093	2.96352	8.21765	3.25052	-0.459651	1.14545
		Density (Normalized count of Faint) - Fine Collagen phenotypes	422.304	554.339	1	1.31265	1	1	0.000648234		715.496	186.805	342.584	330.5	437.93	496.456	232.602	129.329	686.695	377.347	366.596	343.807	477.261	425.095	716.855	167.937	745.868	188.509	648.803	638.988	679.124	448.563	816.402	656.227	1081.34	478.669	550.622	341.273	294.043	307.563	630.618	549.418	254.62	778.735	637.108	666.711	433.308	805.753	278.57
		Density (Normalized count of Dense) - Fine Collagen phenotypes	161.698	134.647	-1	1.2009	1	-1	0.00180362		47.6998	186.805	114.195	141.643	312.807	141.845	174.451	323.323	249.707	94.3368	261.854	275.046	106.058	212.548	0	0	106.553	141.382	49.9079	85.1984	113.187	99.6807	37.1092	0	188.059	95.7338	206.483	189.596	245.036	307.563	126.124	169.052	0	43.2631	37.4769	177.79	78.7833	47.3972	0
		Area to Perimeter Ratio (Normalized count of Low) - Fine Collagen phenotypes	214.895	340.7	1	1.58543	1	1	0.000686349		238.499	186.805	228.389	236.072	312.807	141.845	116.301	323.323	249.707	235.842	261.854	275.046	212.116	212.548	102.408	0	319.658	47.1273	698.71	340.794	641.395	299.042	593.747	437.484	705.22	239.334	172.069	151.677	147.022	43.9376	252.247	676.207	254.62	605.683	374.769	222.237	236.35	189.589	79.5914
		Area to Perimeter Ratio (std) - Fine Collagen phenotypes	0.22256	0.312076	1	1.40221	1	1	1.5005		0.197209	0.152562	0.143424	0.252881	0.178748	0.176668	0.174916	0.12594	0.203163	0.251541	0.141723	0.291605	0.313999	0.310157	0.302235	0.321511	0.245242	0.449724	0.10606	0.666446	0.141179	0.343691	0.277523	0.24061	0.260358	0.563174	0.204428	0.400867	0.30288	0.173712	0.238417	0.132803	0.126274	0.212805	0.22033	0.325532	0.378281	0.148126	0.213222
		Area to Perimeter Ratio (skew) - Fine Collagen phenotypes	0.690936	0.794822	1	1.15035	1	1	0.314624		0.248273	0.107366	0.763955	1.70562	0.673333	-0.38855	0.328858	1.0505	0.687421	1.43145	0.359122	0.482114	0.562756	1.16782	-0.129554	1.50882	1.18661	1.64518	0.256705	0.940965	0.788805	1.15516	1.42077	1.06614	1.29034	0.624816	-0.0869215	0.318707	0.556135	0.412604	0.738098	1.975	-0.416268	0.765145	-0.696632	2.86356	1.36447	0.505762	0.203212
		Area to Perimeter Ratio (kurtosis) - Fine Collagen phenotypes	0.776646	0.443228	-1	1.75225	1	-1	0.079459		-0.769372	-1.92228	-0.364617	4.20654	0.325668	-0.594019	0.0239047	2.03145	1.81128	2.02227	0.0876311	-0.679079	-0.900544	2.92105	0.520278		3.70619	3.5656	-0.877396	-0.488604	0.0489542	1.21992	1.81397	0.598708	2.42102	-0.201371	-1.14501	-0.31692	-0.843529	0.317617	0.0922419	6.16949	-2.49883	-0.191656	-0.187226	10.1173	1.41258	0.444477	-0.226124
		Tortuosity (Normalized count of Linear) - Fine Collagen phenotypes	476.231	527.101	1	1.10682	1	1	0.000612221		763.196	373.611	456.779	377.715	437.93	496.456	290.752	323.323	686.695	424.516	471.337	618.853	583.319	425.095	665.651	167.937	532.763	188.509	548.987	425.992	565.936	448.563	667.965	481.233	893.279	430.802	585.036	455.031	490.072	483.314	714.7	591.681	50.924	648.946	637.108	711.158	393.916	758.356	198.979
		Tortuosity (Normalized count of Tortuous) - Fine Collagen phenotypes	107.771	161.884	1	1.50211	1	1	0.00162228		0	0	0	94.4287	312.807	141.845	116.301	129.329	249.707	47.1684	157.112	0	0	212.548	51.2039	0	319.658	141.382	149.724	298.194	226.375	99.6807	185.546	174.994	376.117	143.601	172.069	75.8385	49.0072	131.813	42.0412	126.789	203.696	173.052	37.4769	133.342	118.175	94.7945	79.5914
		Tortuosity (skew) - Fine Collagen phenotypes	1.64997	2.1356	1	1.29433	1	1	0.186837		0.201259	0.315904	0.463295	2.47898	0.939081	1.42501	2.61463	1.24925	1.78748	2.35066	2.59955	1.82876	1.68337	2.61302	3.14247	1.4997	0.857062	0.394589	2.65058	1.37701	1.76455	2.20528	1.9417	1.93029	3.41593	1.54589	3.72754	1.85539	1.95645	2.6319	2.50133	1.11946	0.70665	1.87913	1.58038	1.53507	2.18454	3.69301	1.22425
		Tortuosity (kurtosis) - Fine Collagen phenotypes	3.05418	5.39345	1	1.76593	1	1	0.0325068		-1.5859	-1.87086	-1.87476	6.35884	0.0607385	0.371771	6.87175	0.794336	2.22552	5.74738	7.29616	4.28067	2.21742	7.503	10.7449		-0.274041	-2.54746	7.78336	1.68164	3.06896	5.05521	4.33041	4.51061	12.8246	1.45852	15.3338	2.55582	4.14031	7.95846	7.35407	0.764117	0.162398	3.69048	3.51907	1.49538	4.95239	14.2893	-0.836559
		Eccentricity (Normalized count of Elongated) - Fine Collagen phenotypes	506	597.211	1	1.18026	1	1	0.000648234		763.196	373.611	342.584	424.929	688.176	496.456	290.752	452.652	561.841	424.516	523.708	618.853	583.319	584.506	665.651	167.937	639.316	282.764	598.895	511.19	679.124	498.404	705.075	612.478	1128.35	430.802	722.692	417.112	490.072	527.251	756.741	633.944	203.696	648.946	599.631	755.606	512.091	853.15	238.774
		Eccentricity (Normalized count of Rounded) - Fine Collagen phenotypes	78.0019	91.775	1	1.17657	1	1	0.00198981		0	0	114.195	47.2144	62.5615	141.845	116.301	0	374.561	47.1684	104.742	0	0	53.1369	51.2039	0	213.105	47.1273	99.8158	212.996	113.187	49.8404	148.437	43.7484	141.044	143.601	34.4139	113.758	49.0072	87.8752	0	84.5258	50.924	173.052	74.9539	88.8948	0	0	39.7957
		Eccentricity (std) - Fine Collagen phenotypes	0.0905432	0.10157	1	1.12179	1	1	3.97754		0.04166	0.0586937	0.127203	0.0669439	0.0986073	0.142375	0.142412	0.0621729	0.1281	0.121687	0.108461	0.0551223	0.0171856	0.0595478	0.0521021	0.0875976	0.169364	0.109735	0.115144	0.127062	0.0892522	0.1139	0.119725	0.0724006	0.100329	0.121684	0.0866964	0.124757	0.0917702	0.123274	0.0262539	0.0908075	0.251412	0.12059	0.0835267	0.121712	0.0551342	0.0358513	0.170557
		Eccentricity (kurtosis) - Fine Collagen phenotypes	2.60362	2.86801	1	1.10155	1	1	0.0581064		6.27737	-1.28806	0.0390318	1.71144	6.40575	3.89539	1.6872	-0.594024	-0.583685	7.41627	2.46082	0.166113	0.107226	2.35077	7.93718		3.66914	4.73646	2.0335	0.436817	3.0985	3.74892	0.841948	0.835263	4.09738	2.03233	5.38506	1.98295	1.17874	7.49843	2.24582	4.40702	4.25608	2.51234	1.98635	7.47331	-0.338414	1.4088	5.85365
		Solidity (Normalized count of Porous) - Fine Collagen phenotypes	135.038	175.287	1	1.29805	1	1	0.00223063		286.199	62.2685	171.292	141.643	187.684	141.845	116.301	129.329	187.28	188.674	157.112	0	53.029	106.274	153.612	0	213.105	94.2546	99.8158	85.1984	226.375	199.361	296.874	131.245	282.088	47.8669	34.4139	151.677	245.036	307.563	252.247	126.789	101.848	173.052	299.815	44.4474	39.3916	142.192	0
		Solidity (Normalized count of Compact) - Fine Collagen phenotypes	448.964	513.699	1	1.14419	1	1	0.000595675		476.998	311.342	285.487	330.5	563.053	496.456	290.752	323.323	749.121	283.01	471.337	618.853	530.29	531.369	563.243	167.937	639.316	235.636	598.895	638.988	565.936	348.883	556.638	524.981	987.308	526.536	722.692	379.192	294.043	307.563	504.494	591.681	152.772	648.946	374.769	800.053	472.7	710.959	278.57
		Solidity (skew) - Fine Collagen phenotypes	0.138891	0.408274	1	2.93954	1	1	0.423463		-0.895834	-1.28347	0.2577	0.416226	0.106636	0.603592	-0.0282108	-0.577354	0.170568	0.745141	-0.115045	1.21486	-0.0625073	0.321418	0.350063	0.857592	0.279767	-0.455714	-1.27094	1.08345	0.977735	0.764372	0.696183	-0.740673	0.247071	0.93374	1.11292	-0.144066	0.829895	1.12481	0.557052	-0.89622	-0.486512	1.05067	0.942796	0.559524	0.666304	0.54285	0.00112563
		Solidity (kurtosis) - Fine Collagen phenotypes	0.086563	0.544765	1	6.29328	1	1	0.162269		1.38104	2.07933	0.145245	-0.557663	-1.09743	-0.777772	-0.793445	0.838019	-0.000682778	-0.341817	-0.650899	0.424359	-1.36243	1.56267	0.500515		0.0359878	-1.60621	2.40265	0.83083	0.288746	-0.251235	1.02989	0.377184	0.794707	1.49694	0.762265	-0.799274	1.17666	0.946327	0.17722	0.280171	-3.09002	0.569565	0.52648	-0.721553	2.19645	1.11531	-1.25753
		Orientation (Normalized count of Vertical) - Fine Collagen phenotypes	297.817	380.992	1	1.27928	1	1	0.000908946		333.898	186.805	114.195	188.857	312.807	425.534	232.602	258.658	499.414	235.842	366.596	275.046	265.145	425.095	409.632	0	532.763	141.382	399.263	468.591	377.291	398.723	667.965	262.491	658.205	335.068	378.553	227.515	245.036	395.439	378.371	211.315	203.696	432.631	412.246	488.921	196.958	331.781	238.774
		Orientation (mean) - Fine Collagen phenotypes	44.4751	49.2262	1	1.10682	1	1	0.0148752		42.8148	42.7392	30.6174	33.6239	46.6962	57.0267	49.7927	52.165	44.0214	47.5915	54.7462	37.6246	47.8245	55.7499	49.4572	18.91	44.6757	46.5767	57.7805	57.6191	49.5044	58.9798	60.0231	42.2797	45.3194	47.5626	47.8705	35.0796	48.1731	47.9956	44.4022	32.6087	62.6298	48.3721	50.9724	51.2103	36.3342	40.6514	67.226
		Orientation (median) - Fine Collagen phenotypes	42.5309	48.3605	1	1.13707	1	1	0.013462		34.8323	42.5692	22.3859	25.3251	43.0025	64.9518	54.4741	56.4936	48.7985	46.007	51.1487	14.8432	42.069	60.7858	54.0117	15.1092	46.2176	44.6565	56.5445	60.6052	44.4592	56.5055	63.0081	33.0508	51.4706	52.0022	53.4976	24.3892	42.0755	50.0366	44.7461	27.3165	74.2833	49.7301	57.5251	57.606	32.7938	31.4247	71.0728
		Branches (Normalized count of Assembled) - Assembled Collagen phenotypes	449.535	495.21	1	1.1016	1	1	0.000818452		381.598	560.416	342.584	613.787	312.807	567.378	407.053	452.652	561.841	330.179	628.45	825.137	318.174	159.411	256.02	391.853	532.763	188.509	449.171	851.984	377.291	1096.49	519.529	393.736	470.147	526.536	378.553	417.112	490.072	395.439	378.371	338.103	356.468	562.42	487.2	755.606	630.266	379.178	278.57
		Branches (mean) - Assembled Collagen phenotypes	56.8949	74.7456	1	1.31375	1	1	0.00317965		57.5	45.4444	62.1667	35.6154	31.6	57.25	80.2857	77.4286	55.2222	44.4286	45.0833	54.0833	44.3333	47	90.6	68.5714	70.6	194.5	66.6667	46.5	60.6	42.8182	77.8571	87.3333	61.6	63.9091	68.8182	68.0909	54.3	64	89.4444	113.25	112.714	76.3846	68.1538	52.0588	72.5625	92	128.286
		Branches (std) - Assembled Collagen phenotypes	39.0502	84.7923	1	2.17137	1	1	0.00245098		28.4404	22.6059	55.1413	17.5809	2.96648	40.3157	59.1544	58.688	41.1818	22.4934	31.6068	36.7361	20.8199	16.7033	76.0283	74.574	58.8165	302.141	77.8717	36.0883	56.5827	31.9637	92.1953	130.746	61.5688	44.1893	67.1369	43.6221	47.654	64.6297	130.703	120.336	138.213	81.9629	52.9006	41.5128	59.5427	90.6422	168.534
		Branches (skew) - Assembled Collagen phenotypes	1.0218	2.15287	1	2.10695	1	1	0.287749		0.795382	0.654505	1.3495	2.0196	0.551618	1.4312	0.605537	0.861824	0.908116	0.441248	2.17556	1.54709	0.279248	-0.782152	1.30459	2.04795	1.17971	1.9306	2.29996	2.34254	2.43178	2.64441	2.89105	2.63746	1.64824	1.15109	2.85024	0.787569	2.85107	1.74142	1.93277	1.69902	2.37152	2.57684	1.2928	1.35079	1.29322	1.87732	1.25309
		Branches (kurtosis) - Assembled Collagen phenotypes	0.788475	4.90682	1	6.22318	1	1	0.075547		0.952463	-1.4988	0.502389	3.71896	0.867769	1.56812	-2.02026	-0.771768	-0.865858	-1.89942	5.24248	2.86354	-2.21268		1.50073	4.07159	0.59634	3.74562	5.53596	6.50524	6.40612	8.07001	8.99086	7.1382	1.10292	0.722646	8.75942	-1.24109	8.459	1.69217	2.80844	2.36397	5.87435	6.93662	0.389007	0.622747	0.461608	3.08217	-0.663877
		Length (Normalized count of Long) - Assembled Collagen phenotypes	352.306	390.068	1	1.10718	1	1	0.00142402		381.598	373.611	285.487	519.358	125.123	354.612	348.903	452.652	436.987	283.01	366.596	618.853	318.174	159.411	256.02	335.874	372.934	141.382	349.355	553.79	264.104	548.244	371.092	349.988	423.132	478.669	344.139	417.112	490.072	351.501	378.371	211.315	356.468	432.631	374.769	444.474	433.308	331.781	238.774
		Length (mean) - Assembled Collagen phenotypes	50.9529	60.0708	1	1.17895	1	1	0.00863606		62.8969	37.3112	61.4934	46.8032	31.4748	44.7384	55.1899	58.4607	43.481	45.6783	46.8876	44.7603	55.8791	47.9841	75.1079	56.6561	51.3965	106.254	50.1187	44.7384	45.37	33.0035	47.9904	54.9434	48.7912	62.9448	63.5668	73.5432	61.2126	72.868	75.6459	53.7848	59.5509	52.0868	51.6617	37.153	53.6861	64.7062	76.9576
		Length (std) - Assembled Collagen phenotypes	23.2204	37.3133	1	1.60692	1	1	0.00863959		27.997	11.056	32.3276	15.5743	7.20376	15.045	36.5826	27.7943	16.4426	14.0844	23.7219	19.9514	20.4077	9.51171	49.5281	40.425	27.093	89.5019	34.3398	26.7877	21.4162	12.5964	28.5753	45.9544	28.1197	28.4493	33.4268	32.7317	23.3085	47.3663	69.8123	34.5716	33.4304	35.7359	24.4033	16.3188	35.5454	41.6931	68.9345
		Length (skew) - Assembled Collagen phenotypes	0.63711	1.29982	1	2.04018	1	1	0.344529		1.08124	0.206928	1.00358	-0.219703	0.437593	-0.401887	1.729	0.468312	-0.392076	0.874211	0.775315	1.40163	0.603605	-1.58408	1.64071	2.22916	0.977335	1.21393	1.65412	2.53683	0.597184	1.0147	1.72149	2.24959	1.79068	0.0673824	1.02682	0.320053	0.659923	1.79657	1.54816	1.02561	2.38634	1.50569	0.832335	0.962999	1.28927	1.38689	1.13859
		Length (kurtosis) - Assembled Collagen phenotypes	0.274531	1.62496	1	5.91904	1	1	0.107968		1.78346	-1.6318	0.258256	-1.11985	-3.03567	-2.03791	3.33357	-1.85206	-1.11694	0.748565	-0.644003	2.88632	-1.31247		2.77178	5.3664	-0.00514556	1.03815	1.92895	7.86889	-0.0126581	0.0627191	3.30201	4.86842	2.32313	-1.84759	0.422673	-1.49531	-0.526912	3.96857	0.848426	-0.0531257	5.86611	1.73502	-0.0276855	0.110163	0.687156	1.34795	-0.859144
		Total Skeleton Length (mean) - Assembled Collagen phenotypes	138.61	192.188	1	1.38653	1	1	0.00128984		152.143	101.524	155.269	92.4323	69.9498	133.064	186.473	187.412	125.794	106.169	113.096	124.412	114.258	125.443	237.535	171.66	159.742	572.388	149.742	109.872	128.004	86.893	164.009	192.317	146.9	184.935	193.093	193.332	158.9	171.731	238.517	234.449	217.827	162.921	144.884	105.576	163.41	195.862	303.732
		Total Skeleton Length (std) - Assembled Collagen phenotypes	98.7776	213.209	1	2.15848	1	1	0.00099811		93.2946	61.52	135.556	43.7511	12.6367	95.0789	151.91	134.271	96.075	47.8703	94.9546	85.2128	47.3629	45.9121	216.11	181.414	136.289	860.884	175.781	83.6978	113.186	57.0543	184.164	275.14	150.649	131.498	205.921	122.425	122.58	154.757	347.189	255.706	256.949	175.954	99.8733	84.6763	139.27	192.909	408.873
		Total Skeleton Length (skew) - Assembled Collagen phenotypes	1.07391	2.03047	1	1.89072	1	1	0.299111		1.25658	0.777998	1.60146	1.46425	1.91554	1.5249	0.451359	0.78052	1.02672	0.242085	2.08576	1.30943	0.311974	-1.30155	1.61371	2.21385	0.981955	1.90162	2.32919	2.233	2.33445	2.03233	2.6754	2.6203	1.72539	0.862555	2.94679	0.670627	2.5668	1.69317	1.83492	1.61955	2.30819	2.29363	1.08926	1.32656	1.31346	2.1209	1.25823
		Total Skeleton Length (kurtosis) - Assembled Collagen phenotypes	1.03968	4.36138	1	4.19492	1	1	0.0841574		2.13573	-1.59513	1.86794	3.01667	3.73677	1.82574	-2.34512	-1.26912	-0.373044	-1.982	4.56105	2.03066	-2.47517		2.8651	4.97059	-0.335765	3.63615	5.61919	5.32285	5.99938	4.65545	7.69026	7.03823	1.90897	-0.354965	9.28711	-1.00288	7.28226	1.78135	2.196	1.81847	5.49216	5.09768	0.245195	0.642266	0.468606	4.46276	-0.601993
		Width (Normalized count of Thick) - Assembled Collagen phenotypes	449.535	495.21	1	1.1016	1	1	0.000818452		381.598	560.416	342.584	613.787	312.807	567.378	407.053	452.652	561.841	330.179	628.45	825.137	318.174	159.411	256.02	391.853	532.763	188.509	449.171	851.984	377.291	1096.49	519.529	393.736	470.147	526.536	378.553	417.112	490.072	395.439	378.371	338.103	356.468	562.42	487.2	755.606	630.266	379.178	278.57
		Width (std) - Assembled Collagen phenotypes	3.88407	5.39472	1	1.38893	1	1	0.0523921		2.59023	3.69773	3.79023	1.87005	1.48731	5.75124	6.55931	4.71695	5.56049	3.11368	3.51986	3.22067	3.96067	2.4438	4.55489	3.84532	5.34676	17.0036	3.79593	2.84824	3.83905	2.92884	5.1056	4.96652	5.76129	5.0184	6.67201	3.267	4.58529	4.0089	5.72535	6.26782	6.38349	3.51902	4.02489	3.96972	3.79614	3.25287	7.36654
		Width (skew) - Assembled Collagen phenotypes	0.605417	1.34777	1	2.22618	1	1	0.388666		-0.464902	0.561509	0.721275	0.828354	-0.17392	1.90188	1.04815	0.482945	1.23167	0.470673	2.2642	-0.423482	1.68542	-1.66063	0.24962	0.858411	0.710923	1.87054	1.3589	0.3977	1.53435	1.4461	1.46863	1.82348	0.920567	0.636937	2.10506	0.277764	1.54978	1.98376	1.49518	1.22407	1.17723	1.13558	1.15119	0.492213	0.210692	1.18641	1.14617
		Width (kurtosis) - Assembled Collagen phenotypes	0.435264	2.11973	1	4.87	1	1	0.13221		-1.44394	-1.49021	-0.728364	1.22221	0.00728378	3.77099	-0.165322	0.354407	0.57259	0.807343	5.99495	-0.759311	3.27905		-2.76148	-0.787071	-0.908903	3.51141	1.26872	-1.0978	2.97559	3.28694	2.8581	4.20463	-0.762367	-0.459181	5.26148	-0.153288	3.69076	4.28254	0.808732	0.341209	1.117	1.49873	0.770889	-1.09476	-1.00494	2.92572	-0.665858
		Perimeter (mean) - Assembled Collagen phenotypes	289.167	397.675	1	1.37524	1	1	0.000632149		324.074	207.215	328.837	195.973	143.106	281.877	382.587	387.042	256.763	222.04	232.519	254.861	247.063	272.204	497.224	354.525	327.936	1178.4	309.678	225.766	263.006	178.126	336.987	392.817	304.075	388.848	406.033	403.275	332.244	352.515	495.685	469.848	436.169	332.069	291.518	216.14	333.178	388.618	611.157
		Perimeter (std) - Assembled Collagen phenotypes	203.471	433.622	1	2.13113	1	1	0.000489753		192.543	123.572	284.44	86.8457	25.8996	200.145	316.575	271.325	189.403	103.248	187.418	173.736	104.131	97.4423	450.338	375.019	276.924	1749.87	355.893	166.416	229.059	109.206	369.352	557.982	314.379	272.519	430.281	249.075	248.752	306.001	711.93	504.131	510.055	362.358	192.476	170.05	279.235	380.006	808.092
		Perimeter (skew) - Assembled Collagen phenotypes	1.04452	2.00651	1	1.92098	1	1	0.299415		1.24242	0.756039	1.65753	1.42484	1.9054	1.5054	0.522619	0.750551	1.05352	0.235563	1.92376	1.34562	0.277198	-1.57232	1.57058	2.15857	0.999562	1.90431	2.2765	2.20724	2.30303	1.87018	2.68683	2.62628	1.78874	0.8635	2.94245	0.62355	2.52534	1.64331	1.82984	1.58789	2.33245	2.34181	1.02922	1.32379	1.2967	2.16333	1.24388
		Perimeter (kurtosis) - Assembled Collagen phenotypes	1.00092	4.27616	1	4.27224	1	1	0.0843306		2.09924	-1.69175	2.18029	2.88541	3.728	1.66672	-2.10217	-1.29154	-0.308698	-1.90455	3.71496	2.17521	-2.27341		2.72357	4.67047	-0.257084	3.64864	5.3361	5.29679	5.85407	3.85346	7.74945	7.07424	2.2534	-0.324152	9.26716	-0.975323	7.07859	1.58343	2.17032	1.68279	5.60407	5.42585	0.167908	0.640003	0.49285	4.69052	-0.687362
		Area (Normalized count of Small) - Assembled Collagen phenotypes	281.812	317.547	1	1.12681	1	1	0.000914741		143.099	373.611	228.389	519.358	312.807	354.612	232.602	258.658	312.134	188.674	471.337	481.33	159.087	53.1369	102.408	279.895	319.658	94.2546	299.447	681.587	264.104	897.126	333.983	306.239	329.103	191.468	137.656	151.677	245.036	219.688	294.288	211.315	254.62	389.367	299.815	488.921	315.133	236.986	198.979
		Area (mean) - Assembled Collagen phenotypes	168.453	240.711	1	1.42895	1	1	0.00105425		196.032	115.936	189.787	106.565	80.2272	159.68	216.408	216.151	146.309	127.977	140.632	153.092	144.793	160.699	322.197	209.789	177.429	806.929	152.781	119.118	131.983	95.6123	179.474	207.871	170.005	255.709	251.352	254.909	217.072	225	302.145	243.663	236.324	171.826	167.191	122.214	188.976	233.872	363.42
		Area (std) - Assembled Collagen phenotypes	121.88	272.756	1	2.2379	1	1	0.000809072		114.667	69.5756	169.916	50.1792	23.0318	113.24	178.558	157.975	112.663	61.5251	120.731	103.876	60.6819	57.9781	295.699	227.078	154.59	1235.98	173.885	92.2369	118.522	64.293	209.427	304.496	189.243	186.136	269.431	163.062	166.209	205.233	440.419	265.033	278.657	187.937	111.982	95.2423	169.614	226.023	484.795
		Area (skew) - Assembled Collagen phenotypes	1.04485	1.99711	1	1.91139	1	1	0.299469		1.08966	0.724982	1.60813	1.37501	1.68946	1.58363	0.519835	0.737331	1.05896	0.260183	2.06825	1.39278	0.346915	-1.72691	1.72052	2.35587	0.957847	1.91779	2.18073	2.06613	2.25776	1.88702	2.75276	2.65887	1.99531	0.927967	2.90515	0.663021	2.36375	1.6149	1.76844	1.54303	2.31898	2.26177	0.835638	1.1927	1.43426	2.16022	1.25459
		Area (kurtosis) - Assembled Collagen phenotypes	1.0634	4.23349	1	3.98108	1	1	0.087968		1.40897	-1.69792	1.86258	2.66265	3.06058	2.22392	-2.13636	-1.3313	-0.130256	-1.87952	4.64022	2.43777	-2.37504		3.22383	5.69012	-0.645798	3.69969	4.82969	4.49062	5.64752	3.68417	8.12103	7.26519	3.51831	0.278794	9.08696	-0.754394	6.34414	1.28956	1.7676	1.32477	5.55726	5.01037	-0.706775	0.245135	1.02634	4.74403	-0.593132
		Filled to Area Ratio (Normalized count of Large) - Assembled Collagen phenotypes	128.353	170.84	1	1.33102	1	1	0.00191581		0	186.805	0	236.072	62.5615	141.845	116.301	258.658	124.854	141.505	157.112	275.046	0	53.1369	153.612	167.937	106.553	141.382	99.8158	255.595	150.916	299.042	185.546	218.742	94.0293	335.068	68.8278	37.9192	245.036	175.75	84.0824	169.052	203.696	173.052	224.862	44.4474	196.958	236.986	79.5914
		Filled to Area Ratio (std) - Assembled Collagen phenotypes	0.0541134	0.0757833	1	1.40045	1	1	1.21245		0.00970112	0.0992756	0.0174384	0.0449668	0.0235775	0.195124	0.0288717	0.0561329	0.0291892	0.0537346	0.104579	0.0525757	0.00638803	0.0405517	0.0836989	0.0317013	0.0424219	0.162446	0.0402212	0.128938	0.0587812	0.0526754	0.0623011	0.0803781	0.0796958	0.118599	0.0473273	0.03142	0.0485971	0.0506034	0.098982	0.115133	0.0360973	0.0614159	0.051649	0.021994	0.102815	0.0734734	0.101143
		Filled to Area Ratio (skew) - Assembled Collagen phenotypes	1.31152	1.76039	1	1.34225	1	1	0.276476		0.799545	1.97107	1.32735	0.448381	-0.0547267	2.79051	0.996772	0.21506	1.33566	0.7782	2.592	1.49973	1.58669	1.72479	0.931121	1.46552	1.88817	1.59426	1.61295	3.51965	0.995458	2.01905	1.27054	1.79289	2.44969	0.769022	1.71771	2.59879	0.129941	1.79841	2.37714	2.27166	-0.529987	1.07545	1.35976	2.00433	1.63248	1.04895	2.41211
		Filled to Area Ratio (kurtosis) - Assembled Collagen phenotypes	1.80267	3.60172	1	1.99799	1	1	0.0717292		0.0999613	3.77472	1.59872	-1.62958	-0.0793427	7.83601	0.589389	-1.58977	1.66469	-0.652759	7.1344	2.1425	2.42744		0.573481	1.85636	3.09652	2.72078	1.94857	13.7757	-0.125987	3.86844	0.900617	3.22219	6.34996	0.334353	2.08488	7.3205	-1.62938	3.89634	5.75708	5.4909	-1.38137	0.183295	2.39165	4.4594	1.71462	0.560395	5.96791
		Density (Normalized count of Faint) - Assembled Collagen phenotypes	192.911	315.028	1	1.63302	1	1	0.000863922		238.499	249.074	285.487	377.715	62.5615	141.845	58.1505	64.6645	249.707	47.1684	104.742	275.046	212.116	106.274	153.612	279.895	372.934	94.2546	249.539	638.988	377.291	797.446	482.419	393.736	376.117	382.935	240.897	113.758	49.0072	87.8752	126.124	253.578	305.544	432.631	412.246	577.816	433.308	142.192	238.774
		Density (Normalized count of Dense) - Assembled Collagen phenotypes	256.624	180.182	-1	1.42425	1	-1	0.0017981		143.099	311.342	57.0973	236.072	250.246	425.534	348.903	387.987	312.134	283.01	523.708	550.091	106.058	53.1369	102.408	111.958	159.829	94.2546	199.632	212.996	0	299.042	37.1092	0	94.0293	143.601	137.656	303.354	441.065	307.563	252.247	84.5258	50.924	129.789	74.9539	177.79	196.958	236.986	39.7957
		Density (std) - Assembled Collagen phenotypes	0.833815	0.960227	1	1.15161	1	1	0.437167		0.584159	0.459323	0.585065	0.877386	0.963613	0.922785	0.872945	1.274	1.16213	0.45779	0.884238	1.31151	0.516922	0.58209	0.819171	0.971207	0.930523	1.14593	0.771464	1.00274	0.935591	1.06313	0.83996	0.799837	1.23283	1.27592	0.834975	0.529496	0.722231	0.860663	1.42841	0.755924	0.968677	0.907261	0.795893	0.841181	1.01257	0.473128	1.19613
		Area to Perimeter Ratio (Normalized count of Low) - Assembled Collagen phenotypes	91.2217	209.004	1	2.29116	1	1	0.00103671		0	124.537	57.0973	141.643	125.123	141.845	58.1505	193.994	124.854	47.1684	104.742	0	0	0	0	111.958	319.658	0	399.263	681.587	301.833	498.404	371.092	262.491	329.103	47.8669	34.4139	0	0	0	0	253.578	50.924	519.157	149.908	311.132	196.958	0	79.5914
		Area to Perimeter Ratio (Normalized count of High) - Assembled Collagen phenotypes	358.314	286.206	-1	1.25194	1	-1	0.00121192		381.598	435.879	285.487	472.144	187.684	425.534	348.903	258.658	436.987	283.01	523.708	825.137	318.174	159.411	256.02	279.895	213.105	188.509	49.9079	170.397	75.4582	598.084	148.437	131.245	141.044	478.669	344.139	417.112	490.072	395.439	378.371	84.5258	305.544	43.2631	337.292	444.474	433.308	379.178	198.979
		Area to Perimeter Ratio (std) - Assembled Collagen phenotypes	0.160033	0.187158	1	1.1695	1	1	2.41058		0.101136	0.10729	0.153943	0.0886304	0.230609	0.180102	0.111753	0.1884	0.226013	0.125847	0.207786	0.213103	0.088064	0.0820856	0.171876	0.257804	0.186114	0.206552	0.116423	0.404934	0.119369	0.164687	0.0988903	0.184806	0.137215	0.414837	0.183005	0.116628	0.187496	0.163188	0.122174	0.0718087	0.12407	0.105291	0.221447	0.28889	0.179395	0.192442	0.229483
		Area to Perimeter Ratio (skew) - Assembled Collagen phenotypes	0.130182	0.573618	1	4.40628	1	1	0.343285		0.295482	-0.417037	0.197482	-0.71444	0.595733	0.610763	-0.0983746	-0.665537	-0.578391	-1.92741	0.596292	1.92035	0.369763	1.26635	0.0724412	-0.615915	1.30554	0.915302	-0.254024	2.91303	0.326243	1.06531	0.129677	-0.23222	1.47321	2.06629	-0.343187	-0.491678	0.714326	-0.543519	0.291887	0.378546	-2.01696	-1.27642	0.365055	1.55455	0.361035	0.509552	-0.767947
		Area to Perimeter Ratio (kurtosis) - Assembled Collagen phenotypes	0.044576	1.31985	1	29.609	1	1	0.111062		-1.75492	0.454903	-2.42227	-0.00787521	-2.17089	-0.226226	-1.43221	0.689856	-0.533658	4.57502	0.750065	5.23321	-2.2807		-2.07789	-0.953147	2.86994	-0.425368	0.575778	9.00402	-0.664398	1.55254	-0.541709	0.442848	1.5621	5.61487	0.92206	0.140751	1.15402	-0.635788	-0.223832	0.113968	4.82491	4.21193	-0.763768	1.54348	0.713481	0.175255	-0.567234
		Tortuosity (Normalized count of Tortuous) - Assembled Collagen phenotypes	51.8847	90.0475	1	1.73553	1	1	0.00300603		0	124.537	57.0973	47.2144	62.5615	0	116.301	0	124.854	0	52.3708	137.523	53.029	0	0	0	106.553	47.1273	49.9079	170.397	113.187	249.202	111.328	43.7484	47.0147	47.8669	0	75.8385	49.0072	87.8752	168.165	0	50.924	129.789	74.9539	0	0	0	0
		Tortuosity (mean) - Assembled Collagen phenotypes	1.58304	2.29369	1	1.44892	1	1	0.195665		1.38888	1.67392	2.20682	1.46199	1.74121	1.22583	2.106	1.41749	1.72155	1.34178	1.53588	1.71388	1.63878	1.27012	1.28714	1.43098	1.74936	3.57326	1.62044	1.8229	2.22922	1.67579	1.73804	1.46096	1.52818	1.93465	1.33029	1.89995	3.42601	5.11077	2.76113	1.46219	1.75275	2.48158	1.54274	1.41229	1.35519	1.37882	1.4158
		Tortuosity (std) - Assembled Collagen phenotypes	0.649593	2.27279	1	3.4988	1	1	0.0997408		0.219806	0.499647	1.9558	0.424278	0.670362	0.205647	1.45299	0.287155	0.753535	0.19571	0.907849	1.22135	0.75078	0.148647	0.26193	0.26224	0.825346	4.01396	0.583059	1.09115	1.77054	0.674974	0.980141	0.369362	0.374903	2.09503	0.254842	1.17672	6.20312	10.026	2.20533	0.321779	0.875693	2.43243	0.496557	0.306405	0.167976	0.223316	0.227747
		Tortuosity (skew) - Assembled Collagen phenotypes	1.43632	1.97905	1	1.37786	1	1	0.264018		-0.364753	1.11443	2.40112	2.60628	1.72187	1.61696	1.7389	0.62604	1.16367	0.571779	3.29606	2.71999	2.3291	-1.07656	1.86782	0.0663051	2.01847	1.99344	1.4221	3.03869	1.81986	1.85037	2.03594	0.732241	0.102404	3.27735	0.917893	2.15481	3.15304	2.89049	2.31809	0.192891	2.10412	1.96163	1.45681	0.297699	-0.296982	0.989174	1.48686
		Tortuosity (kurtosis) - Assembled Collagen phenotypes	3.07924	4.57314	1	1.48515	1	1	0.0662582		-2.02064	0.0888351	5.8238	7.95563	3.42523	3.03161	2.2984	-1.76846	-0.263809	-0.513955	11.144	7.65267	5.51947		3.71667	-1.48233	4.66069	3.97836	2.06366	10.56	2.93751	3.13091	3.82531	0.178759	-1.3341	10.809	-0.189842	4.01503	9.95728	8.46541	5.62673	-0.893524	4.65378	2.73945	2.27486	-1.40592	-0.786316	0.933194	1.92733
		Eccentricity (Normalized count of Rounded) - Assembled Collagen phenotypes	70.5854	85.803	1	1.21559	1	1	0.00227407		47.6998	124.537	57.0973	47.2144	62.5615	70.9223	116.301	129.329	0	47.1684	52.3708	68.7614	0	106.274	51.2039	111.958	106.553	94.2546	49.9079	127.798	37.7291	249.202	111.328	0	47.0147	143.601	34.4139	37.9192	98.0145	43.9376	126.124	42.2629	101.848	173.052	37.4769	88.8948	78.7833	0	39.7957
		Eccentricity (std) - Assembled Collagen phenotypes	0.10201	0.117918	1	1.15594	1	1	2.95539		0.121987	0.0663995	0.0696645	0.0712956	0.113648	0.134352	0.165271	0.106172	0.044297	0.0907845	0.0627789	0.0959345	0.0425639	0.214479	0.0826216	0.139125	0.112804	0.114134	0.242136	0.131826	0.11975	0.131849	0.125647	0.0635406	0.0778851	0.17633	0.063033	0.0570064	0.107768	0.131415	0.108529	0.056492	0.0714874	0.224257	0.0763994	0.0771624	0.178065	0.0291348	0.108452
		Eccentricity (skew) - Assembled Collagen phenotypes	1.18708	1.34051	1	1.12925	1	1	0.32782		2.32123	1.04644	0.458229	1.51934	1.69143	2.60403	1.63085	1.04755	-0.0617822	0.952201	1.57548	1.68572	0.400357	-0.567487	1.48936	1.07269	1.31472	-0.493357	2.78914	3.05045	2.63377	1.50036	1.28496	0.274983	1.48965	1.23012	0.769556	1.1697	0.724373	1.92774	0.415639	0.593232	0.159914	1.73271	2.60978	1.41175	2.671	0.729386	2.27928
		Solidity (Normalized count of Compact) - Assembled Collagen phenotypes	128.746	181.903	1	1.41289	1	1	0.0012883		0	186.805	57.0973	47.2144	187.684	212.767	116.301	64.6645	124.854	141.505	314.225	412.568	0	0	51.2039	111.958	159.829	0	199.632	340.794	150.916	697.765	222.655	43.7484	235.073	191.468	68.8278	113.758	196.029	43.9376	42.0412	126.789	101.848	173.052	224.862	488.921	236.35	189.589	39.7957
		Solidity (std) - Assembled Collagen phenotypes	0.0681384	0.0812155	1	1.19192	1	1	6.02407		0.0636255	0.0348217	0.0769959	0.0567364	0.0529208	0.0789501	0.109191	0.0518397	0.0702154	0.0593647	0.077478	0.0879135	0.0382643	0.0571968	0.109684	0.0616073	0.071548	0.080889	0.104015	0.0838836	0.0545008	0.0758768	0.0700501	0.0473518	0.0785497	0.110152	0.0870371	0.120921	0.0730838	0.0767104	0.0739947	0.0823222	0.0540488	0.104593	0.0677557	0.0672764	0.0852769	0.0860949	0.0851692
		Solidity (skew) - Assembled Collagen phenotypes	0.267087	0.144372	-1	1.84999	1	-1	0.451968		0.0567036	-0.0405359	0.882631	2.21255	-0.658445	0.154556	0.323731	0.489831	-0.0660378	0.00549865	-0.0994587	0.721846	-0.467288	-0.0128395	0.979462	-0.411437	0.469709	0.0340981	0.471259	0.219256	0.682284	-0.100243	-0.610585	1.28203	-0.440982	0.661077	0.0646386	0.855063	0.454894	-0.721134	-0.830451	-0.242976	-0.113	0.363104	-0.153919	0.829296	0.0702793	-0.622642	0.846344
		Orientation (Normalized count of Horizontal) - Assembled Collagen phenotypes	212.49	185.242	-1	1.14709	1	-1	0.0011962		95.3995	311.342	171.292	283.286	312.807	283.689	174.451	323.323	187.28	235.842	209.483	275.046	159.087	0	102.408	167.937	319.658	0	349.355	212.996	150.916	548.244	148.437	131.245	94.0293	287.201	103.242	113.758	196.029	131.813	126.124	253.578	203.696	216.315	262.339	355.579	275.741	189.589	79.5914
		Orientation (Normalized count of Vertical) - Assembled Collagen phenotypes	237.045	309.968	1	1.30763	1	1	0.00148737		286.199	249.074	171.292	330.5	0	283.689	232.602	129.329	374.561	94.3368	418.967	550.091	159.087	159.411	153.612	223.916	213.105	188.509	99.8158	638.988	226.375	548.244	371.092	262.491	376.117	239.334	275.311	303.354	294.043	263.626	252.247	84.5258	152.772	346.104	224.862	400.027	354.525	189.589	198.979
		Orientation (median) - Assembled Collagen phenotypes	48.4169	54.1907	1	1.11925	1	1	0.0133778		66.6556	26.9416	41.8417	56.4355	22.1043	45.0926	50.3588	20.59	66.8457	22.3676	58.0357	53.8465	50.3351	71.6277	74.602	57.4583	37.9489	68.8914	6.71641	60.1364	64.919	43.8747	62.3839	66.0601	70.3915	36.3187	55.2932	55.2997	46.3509	74.7509	47.2835	38.3278	21.262	51.8487	28.9123	45.6888	49.3021	49.4579	64.3763
	ARCHITECTURE qFTs (ORGANIZATION)	Skew (Dull Area Ratio) - Fibrosis Architecture	14.186	22.3973	1	1.57884	1	1	0.0269725		13.3508	18.5811	11.6208	8.46154	6.68896	18.4502	15.3125	16.5517	18.543	7.65306	14.9425	22.2628	7.47126	4.63768	16.9492	17.0213	22.6629	26.5625	20.3753	24.3437	19.1489	25.6757	22.0374	22.8365	21.9638	27.9373	18.7023	20.7547	19.4667	17.8313	25.9259	23.2941	21.2121	23.2779	17.1908	22.1675	27.9736	20.9302	18.9732
		Skew (Sharp Area Ratio) - Fibrosis Architecture	85.814	77.6027	-1	1.10581	1	-1	0.0104863		86.6492	81.4189	88.3792	91.5385	93.311	81.5498	84.6875	83.4483	81.457	92.3469	85.0575	77.7372	92.5287	95.3623	83.0508	82.9787	77.3371	73.4375	79.6247	75.6563	80.8511	74.3243	77.9626	77.1635	78.0362	72.0627	81.2977	79.2453	80.5333	82.1687	74.0741	76.7059	78.7879	76.7221	82.8092	77.8325	72.0264	79.0698	81.0268
		Skew (mean) - Fibrosis Architecture	2.19589	1.56264	-1	1.40524	1	-1	0.35149		2.6572	1.73765	1.90582	2.07599	2.41142	1.70473	2.13856	2.26332	1.98066	2.39821	2.02529	2.19266	2.59412	2.84503	2.12857	2.07138	2.19962	1.61227	1.48758	1.52181	1.40135	1.48802	1.43964	1.45018	1.46833	1.52093	1.71742	1.72117	1.63887	1.77658	1.63283	1.50229	1.51097	1.47934	1.54716	1.58645	1.42724	1.61772	1.58872
		Skew (median) - Fibrosis Architecture	1.99781	1.53632	-1	1.30039	1	-1	0.401587		2.13439	1.754	1.78325	1.9632	2.10117	1.65468	2.02153	2.06038	1.91864	2.31089	1.9467	1.81497	2.34603	2.49012	1.89596	1.91208	1.85478	1.68572	1.48259	1.40537	1.35747	1.39539	1.41004	1.42753	1.44291	1.51578	1.73594	1.72372	1.59916	1.78376	1.54306	1.44517	1.52163	1.42216	1.53392	1.59982	1.50177	1.63317	1.62099
		Skew (std) - Fibrosis Architecture	1.42128	0.81251	-1	1.74925	1	-1	0.414074		2.31676	0.804003	1.15812	0.966891	1.63155	0.797619	1.30498	1.53201	1.24433	1.09234	1.11557	2.41503	1.47274	1.76604	1.46709	1.18605	1.89064	0.994005	0.667023	0.83959	0.583674	0.868821	0.66384	0.761393	0.678736	0.860906	0.821287	0.928784	0.845873	0.8724	0.98881	0.765977	0.763894	0.78527	0.682406	0.829638	0.814874	0.842382	0.811022
		Skew (skew) - Fibrosis Architecture	3.06458	0.797617	-1	3.84217	1	-1	0.13965		5.3233	0.567868	7.16078	2.64108	5.36069	0.250563	2.79286	2.15617	3.52976	1.04866	1.24393	6.54201	2.78463	3.37358	2.76438	1.35656	3.20104	0.0744604	0.729939	1.85864	0.822408	1.04141	0.349628	1.31811	0.470626	0.32564	0.300481	1.6395	0.554826	0.612682	1.0683	0.801056	0.150127	0.839696	0.26192	0.808143	0.117112	0.146601	0.160237
		Skew (kurtosis) - Fibrosis Architecture	24.4288	3.20855	-1	7.61367	1	-1	0.0109978		52.2229	2.13924	90.9276	18.2512	52.2393	0.0760224	16.1956	9.74115	30.5008	2.64344	4.50951	65.884	15.354	18.6872	13.682	4.44926	17.7869	0.543962	2.33242	9.40431	2.84764	3.14435	1.31584	6.53064	1.47817	0.247551	0.299237	10.0364	1.12646	3.16488	2.44782	2.83669	0.843823	2.99715	0.79668	2.82108	0.400463	1.25183	1.17468
		Kurtosis (Foggy Area Ratio) - Fibrosis Architecture	22.0898	36.9615	1	1.67324	1	1	0.0174766		22.2513	25.3378	21.7125	16.1538	15.0502	28.7823	23.75	24.4828	26.4901	12.2449	28.1609	32.8467	11.4943	7.82609	24.0113	24.6201	30.3116	38.5417	35.3887	40.3341	43.1915	41.0811	39.501	38.7019	36.4341	42.5587	30.1527	29.979	35.2	28.4337	37.963	38.5882	34.7107	38.9549	32.0755	33.0049	38.326	31.0078	30.1339
		Kurtosis (Crisp Area Ratio) - Fibrosis Architecture	77.9102	63.0385	-1	1.23591	1	-1	0.0108491		77.7487	74.6622	78.2875	83.8462	84.9498	71.2177	76.25	75.5172	73.5099	87.7551	71.8391	67.1533	88.5057	92.1739	75.9887	75.3799	69.6884	61.4583	64.6113	59.6659	56.8085	58.9189	60.499	61.2981	63.5659	57.4413	69.8473	70.021	64.8	71.5663	62.037	61.4118	65.2893	61.0451	67.9245	66.9951	61.674	68.9922	69.8661
		Kurtosis (mean) - Fibrosis Architecture	7.38693	2.66138	-1	2.7756	1	-1	0.0770142		12.9846	3.6885	4.83169	5.29892	8.72243	3.36313	6.32435	7.99318	5.48441	7.23804	5.3836	10.7558	9.66931	12.4364	6.93599	5.69675	8.77062	3.24332	2.16176	2.45366	1.65497	2.43719	1.93236	2.12028	2.01905	2.57017	3.33677	3.50375	2.92958	3.6633	3.23315	2.3741	2.46841	2.29257	2.43042	2.90449	2.2467	3.03641	2.89707
		Kurtosis (median) - Fibrosis Architecture	3.78005	1.65866	-1	2.27898	1	-1	0.157974		4.45494	2.8856	2.73211	3.49246	4.41606	2.43969	3.7511	4.01733	3.12678	5.38576	3.3962	2.85194	5.48794	6.33014	3.28329	3.24891	2.96055	2.18993	1.5096	1.16475	1.05829	1.11757	1.25333	1.27731	1.30792	1.45002	2.39411	2.40764	1.77147	2.64749	1.67178	1.34527	1.63288	1.2333	1.7095	1.84448	1.52967	2.00314	2.09068
		Kurtosis (std) - Fibrosis Architecture	18.8754	4.27492	-1	4.41538	1	-1	0.0175639		49.4833	4.43878	16.6503	9.11458	26.3883	3.87022	13.4551	15.3366	14.4912	8.19633	8.09537	56.9351	17.875	26.5429	15.7475	9.24765	25.0132	4.73971	3.1925	5.19289	2.64447	4.55848	2.81651	4.12913	2.90222	3.90159	4.02038	6.56985	4.34994	5.02836	5.80286	3.77524	3.35655	3.85676	3.07431	4.72427	3.32152	4.03539	4.02416
		Kurtosis (skew) - Fibrosis Architecture	8.54104	3.71202	-1	2.30091	1	-1	0.0619458		15.2416	2.73904	16.1431	9.2118	13.7115	1.98324	8.37599	6.10651	12.6644	3.02626	4.84959	14.0244	8.31976	8.16093	6.60669	5.60606	8.42671	2.11616	2.80784	6.75828	3.2254	3.62035	2.57072	5.70689	2.39309	1.99693	1.68986	9.0329	2.50029	4.04182	3.50772	3.39378	2.18661	3.62107	1.88	3.9523	2.24108	2.96006	3.00598
		Kurtosis (kurtosis) - Fibrosis Architecture	111.464	27.6563	-1	4.03032	1	-1	0.00357349		267.028	12.3365	279.838	121.933	215.336	7.61266	91.1305	53.9405	192.49	13.497	41.3581	215.315	98.7294	88.2553	54.2617	51.4202	90.4012	6.81795	11.4044	72.4739	15.1913	17.4471	10.6672	48.2473	8.96276	5.71435	3.8038	129.718	8.07304	31.2259	17.4416	20.1635	7.60666	20.1988	5.08663	21.9513	8.64148	16.9018	13.8084
		Energy (Blurry Area Ratio) - Fibrosis Architecture	25.158	31.2265	1	1.24121	1	1	0.0149609		24.0838	42.5676	28.7462	21.0256	18.3946	40.5904	24.6875	24.8276	29.1391	15.051	29.3103	31.3869	14.9425	11.8841	22.8814	20.9726	27.1955	38.8021	27.6139	26.7303	22.1277	29.7297	27.8586	26.6827	28.9406	35.7702	37.4046	33.543	32.5333	29.1566	40.2778	30.1176	27.8237	33.4917	27.044	29.3103	32.5991	30.7494	27.6786
		Energy (mean) - Fibrosis Architecture	0.472602	0.396845	-1	1.1909	1	-1	1.77916		0.516215	0.362788	0.42113	0.462995	0.509828	0.374231	0.476068	0.484581	0.447839	0.515818	0.450984	0.454411	0.539569	0.562064	0.475683	0.498125	0.481906	0.379685	0.39049	0.430569	0.40698	0.406716	0.394584	0.40243	0.397329	0.386153	0.38179	0.395543	0.395315	0.403318	0.384935	0.398079	0.390284	0.386228	0.404643	0.398795	0.383024	0.403056	0.405686
		Energy (median) - Fibrosis Architecture	0.468311	0.396867	-1	1.18002	1	-1	1.79923		0.5122	0.362784	0.413908	0.445989	0.48639	0.374374	0.467719	0.491484	0.449861	0.518326	0.451365	0.437016	0.544879	0.555792	0.478437	0.502321	0.468447	0.383907	0.395325	0.421828	0.41103	0.406509	0.401135	0.407229	0.395823	0.389684	0.372398	0.398153	0.398872	0.39594	0.378304	0.407766	0.408319	0.387825	0.411623	0.406032	0.410009	0.411478	0.422777
		Energy (std) - Fibrosis Architecture	0.187978	0.142896	-1	1.3155	1	-1	4.39561		0.2275	0.144793	0.159629	0.157716	0.183575	0.168948	0.189107	0.200551	0.18781	0.177986	0.180056	0.216804	0.189903	0.190433	0.203905	0.197294	0.219625	0.152452	0.116959	0.149072	0.113995	0.157351	0.135493	0.141824	0.136965	0.156366	0.144633	0.151273	0.141049	0.144499	0.158606	0.136908	0.141027	0.1365	0.128958	0.145162	0.157523	0.156411	0.153859
		Energy (skew) - Fibrosis Architecture	0.160956	0.124892	-1	1.28877	1	-1	0.95975		0.153276	0.217505	0.283211	0.37256	0.388818	0.184478	0.172752	0.0671646	0.14003	-0.0466221	0.178527	0.466909	-0.0404135	0.0456344	0.0549147	-0.143485	0.240997	0.177387	-0.0258422	0.401338	-0.231379	0.140306	-0.265862	0.0532619	0.117135	0.176324	0.171318	0.282516	0.075551	0.322761	0.353671	-0.0701055	-0.45664	0.134088	-0.182778	-0.111327	-0.223356	-0.164237	-0.35318
		Homogeneity (Homogeneous Area Ratio) - Fibrosis Architecture	24.2769	31.3908	1	1.29303	1	1	0.0174091		23.0366	33.1081	25.9939	22.5641	17.0569	37.2694	25.9375	26.2069	28.8079	15.5612	29.8851	33.2117	14.9425	8.98551	21.7514	20.0608	28.3286	36.4583	30.0268	29.1169	24.6809	31.6216	29.106	29.0865	30.2326	30.0261	34.1603	31.6562	34.1333	28.1928	40.9722	32	26.4463	33.4917	25.9958	28.0788	33.7004	31.2661	27.6786
		Homogeneity (Organized Area Ratio) - Fibrosis Architecture	75.7231	68.6092	-1	1.10369	1	-1	0.0109873		76.9634	66.8919	74.0061	77.4359	82.9431	62.7306	74.0625	73.7931	71.1921	84.4388	70.1149	66.7883	85.0575	91.0145	78.2486	79.9392	71.6714	63.5417	69.9732	70.8831	75.3191	68.3784	70.894	70.9135	69.7674	69.9739	65.8397	68.3438	65.8667	71.8072	59.0278	68	73.5537	66.5083	74.0042	71.9212	66.2996	68.7339	72.3214
		Homogeneity (mean) - Fibrosis Architecture	0.535587	0.466068	-1	1.14916	1	-1	1.59594		0.578196	0.44441	0.493502	0.520333	0.568437	0.448726	0.529167	0.541426	0.507762	0.574636	0.511391	0.508935	0.603354	0.62659	0.54526	0.563911	0.538935	0.453404	0.44926	0.498385	0.465551	0.471689	0.462853	0.464499	0.464618	0.477676	0.459691	0.469432	0.465742	0.471373	0.45078	0.456264	0.461579	0.452519	0.474553	0.471646	0.451726	0.477332	0.481168
		Homogeneity (median) - Fibrosis Architecture	0.544292	0.472885	-1	1.151	1	-1	1.59845		0.588843	0.467627	0.496372	0.524606	0.55562	0.457582	0.531849	0.566622	0.51879	0.591695	0.514902	0.499812	0.616778	0.625607	0.560173	0.592084	0.544	0.461782	0.460623	0.487901	0.471601	0.476063	0.475593	0.475368	0.47431	0.492736	0.47246	0.480115	0.471877	0.48003	0.439927	0.468602	0.492739	0.462063	0.49257	0.485974	0.483717	0.502162	0.515995
		Homogeneity (std) - Fibrosis Architecture	0.177315	0.146483	-1	1.21048	1	-1	4.75291		0.210397	0.137869	0.14832	0.150548	0.167609	0.165531	0.182312	0.196685	0.179766	0.1653	0.176209	0.209671	0.176233	0.16733	0.190712	0.182182	0.207678	0.15606	0.122496	0.153713	0.114147	0.164286	0.137415	0.142491	0.138405	0.165586	0.145271	0.153216	0.14751	0.144362	0.16581	0.140933	0.14478	0.141719	0.1295	0.149014	0.164287	0.161114	0.155248
		Correlation (Patterned Area Ratio) - Fibrosis Architecture	32.2653	37.8951	1	1.17449	1	1	0.0149621		46.3351	23.6486	28.7462	27.1795	19.0635	31.3653	38.4375	26.8966	36.755	31.1224	35.3448	43.4307	27.8736	36.2319	45.4802	23.4043	27.1955	60.4167	9.91957	31.2649	7.65957	27.2973	22.6611	18.2692	31.5245	56.3969	43.5115	58.4906	60	49.8795	53.2407	16	14.6006	20.9026	22.0126	26.1084	18.9427	35.6589	30.5804
		Correlation (std) - Fibrosis Architecture	0.0840073	0.0587343	-1	1.43029	1	-1	7.65176		0.104841	0.0696436	0.0726296	0.0753063	0.0720826	0.0695396	0.0815739	0.0809986	0.0811101	0.0728539	0.0771079	0.095359	0.0995963	0.108196	0.0937011	0.0856151	0.0879709	0.0666068	0.0531815	0.0698808	0.0440882	0.052327	0.0505295	0.0522188	0.0530227	0.0689599	0.0644583	0.0711547	0.0563777	0.0602279	0.0592469	0.0587391	0.0591329	0.0545122	0.0589517	0.0601781	0.0596325	0.0687419	0.0635653
		Correlation (kurtosis) - Fibrosis Architecture	6.22159	3.64972	-1	1.70468	1	-1	0.0392372		15.5424	0.369862	11.9676	13.8304	2.95498	0.611251	0.666846	-0.403375	9.87104	-0.683616	4.95245	25.486	6.18767	4.96419	3.03023	0.844771	5.57445	1.49848	8.93638	9.69065	-0.0269922	0.388718	-0.0960279	6.56952	4.05558	0.620711	-0.227297	7.63408	2.20155	0.194326	9.65641	3.09736	1.34447	-0.549255	-0.118067	-0.0161202	-0.302964	0.750836	-0.65532
		Inertia (Uniform Area Ratio) - Fibrosis Architecture	72.5469	63.8838	-1	1.13561	1	-1	0.0103438		77.2251	73.3108	77.37	62.0513	75.5853	71.9557	59.375	61.7241	66.2252	78.5714	59.1954	60.9489	83.908	88.1159	85.5932	83.5866	68.5552	64.0625	50.6702	57.7566	58.2979	60.5405	68.6071	59.6154	67.9587	74.4125	74.2366	70.6499	67.2	64.5783	55.787	57.8824	72.4518	64.6081	73.1656	72.4138	66.9604	74.677	77.2321
		Inertia (Contrasted Area Ratio) - Fibrosis Architecture	27.4531	36.1162	1	1.31556	1	1	0.017156		22.7749	26.6892	22.63	37.9487	24.4147	28.0443	40.625	38.2759	33.7748	21.4286	40.8046	39.0511	16.092	11.8841	14.4068	16.4134	31.4448	35.9375	49.3298	42.2434	41.7021	39.4595	31.3929	40.3846	32.0413	25.5875	25.7634	29.3501	32.8	35.4217	44.213	42.1176	27.5482	35.3919	26.8344	27.5862	33.0396	25.323	22.7679
		Inertia (mean) - Fibrosis Architecture	766.715	948.403	1	1.23697	1	1	0.000771952		596.919	760.878	679.728	946.621	732.967	791.982	1013.12	973.521	900.321	704.806	1047.45	1028.13	506.124	449.478	501.944	578.872	821.303	914.164	1202.45	1077.71	1038.53	968.659	896.183	958.163	921.705	713.645	751.731	799.34	913.688	972.022	1149.66	1116.41	855.248	1006.11	765.522	828.887	876.286	692.15	678.078
		Inertia (median) - Fibrosis Architecture	564.441	759.393	1	1.34539	1	1	0.000846382		378.5	556	538	806	555	553	755.5	706.5	749	516.5	764.5	750	282	239	382	446	618	763	1000	856	913.5	779	756	882	743	409	552	626	744	707	901	854	683	803	643	631	659.5	441	449.5
		Entropy (Smooth Area Ratio) - Fibrosis Architecture	63.3413	49.0287	-1	1.29192	1	-1	0.0123656		65.7068	46.2838	55.6575	63.0769	67.893	46.4945	63.125	64.1379	59.2715	74.2347	58.6207	55.4745	75.8621	80.8696	66.3842	70.8207	62.8895	46.0938	46.6488	53.6993	48.5106	49.4595	48.0249	47.8365	49.6124	51.6971	49.4275	51.153	49.8667	51.0843	43.287	49.4118	53.9945	43.943	53.8784	51.4778	51.5419	55.5556	58.0357
		Entropy (Rough Area Ratio) - Fibrosis Architecture	36.6587	50.9713	1	1.39043	1	1	0.0123948		34.2932	53.7162	44.3425	36.9231	32.107	53.5055	36.875	35.8621	40.7285	25.7653	41.3793	44.5255	24.1379	19.1304	33.6158	29.1793	37.1105	53.9062	53.3512	46.3007	51.4894	50.5405	51.9751	52.1635	50.3876	48.3029	50.5725	48.847	50.1333	48.9157	56.713	50.5882	46.0055	56.057	46.1216	48.5222	48.4581	44.4444	41.9643
		Entropy (mean) - Fibrosis Architecture	3.84853	4.40568	1	1.14477	1	1	0.20028		3.52513	4.55496	4.16849	3.963	3.61785	4.49938	3.89017	3.77687	4.04681	3.57184	4.0335	4.00854	3.34018	3.18961	3.78745	3.65674	3.79441	4.47722	4.50512	4.20775	4.41697	4.35844	4.45586	4.41053	4.42232	4.36768	4.44359	4.37995	4.40891	4.34696	4.47827	4.45469	4.4424	4.50719	4.35406	4.38049	4.48987	4.31387	4.3123
		Entropy (median) - Fibrosis Architecture	3.85547	4.41922	1	1.14622	1	1	0.196401		3.47276	4.50535	4.19772	3.99296	3.76332	4.56467	3.90148	3.71892	4.03177	3.45748	4.0358	4.20749	3.30613	3.23676	3.76188	3.52679	3.86163	4.47891	4.45824	4.28579	4.42475	4.41818	4.44545	4.43563	4.40872	4.34558	4.42019	4.38469	4.40252	4.3819	4.57848	4.43138	4.33949	4.51489	4.29598	4.34766	4.3572	4.24877	4.17384
		Entropy (std) - Fibrosis Architecture	1.32523	1.04392	-1	1.26948	1	-1	0.621868		1.60806	0.986811	1.10285	1.12779	1.29479	1.17641	1.34542	1.43752	1.31776	1.25044	1.28794	1.54937	1.35292	1.32449	1.44464	1.37214	1.54959	1.12121	0.866976	1.11172	0.813557	1.14827	0.957433	1.02947	0.981983	1.16141	1.0566	1.11105	1.02763	1.0488	1.17877	0.990803	1.0041	1.00122	0.922256	1.04496	1.12564	1.12956	1.09388
[truncated: 81 more columns]
