# Supplementary material for: Digital pathology with artificial intelligence analysis provides insight to the efficacy of anti-fibrotic compounds in human 3D MASH model
Source: Sci Rep. 2024 Mar 11;14:5885. doi: 10.1038/s41598-024-55438-2 (PMC10928082; doi:10.1038/s41598-024-55438-2)
Supplement: Supplementary file 5 — Supplementary Table 4. [file 41598_2024_55438_MOESM5_ESM.csv]

gene_symbol	gene_name	HGNC_identifier
ADAMTS1	ADAM metallopeptidase with thrombospondin type 1 motif 1	HGNC:217
ADAMTS2	ADAM metallopeptidase with thrombospondin type 1 motif 2	HGNC:218
BGN	biglycan	HGNC:1044
BMP2	bone morphogenetic protein 2	HGNC:1069
CDH1	cadherin 1	HGNC:1748
COL15A1	collagen type XV alpha 1 chain	HGNC:2192
COL1A1	collagen type I alpha 1 chain	HGNC:2197
COL1A2	collagen type I alpha 2 chain	HGNC:2198
COL3A1	collagen type III alpha 1 chain	HGNC:2201
COL4A1	collagen type IV alpha 1 chain	HGNC:2202
COL4A2	collagen type IV alpha 2 chain	HGNC:2203
COL5A1	collagen type V alpha 1 chain	HGNC:2209
COL5A2	collagen type V alpha 2 chain	HGNC:2210
COL6A1	collagen type VI alpha 1 chain	HGNC:2211
COL6A3	collagen type VI alpha 3 chain	HGNC:2213
CTSB	cathepsin B	HGNC:2527
CTSS	cathepsin S	HGNC:2545
DPT	dermatopontin	HGNC:3011
ELN	elastin	HGNC:3327
ENG	endoglin	HGNC:3349
FGFR2	fibroblast growth factor receptor 2	HGNC:3689
FN1	fibronectin 1	HGNC:3778
ID1	inhibitor of DNA binding 1, HLH protein	HGNC:5360
ID2	inhibitor of DNA binding 2	HGNC:5361
ITGB2	integrin subunit beta 2	HGNC:6155
KRT18	keratin 18	HGNC:6430
LAMA2	laminin subunit alpha 2	HGNC:6482
LOX	lysyl oxidase	HGNC:6664
LOXL1	lysyl oxidase like 1	HGNC:6665
MFAP5	microfibril associated protein 5	HGNC:29673
MGP	matrix Gla protein	HGNC:7060
MMP1	matrix metallopeptidase 1	HGNC:7155
MMP14	matrix metallopeptidase 14	HGNC:7160
MMP2	matrix metallopeptidase 2	HGNC:7166
MMP3	matrix metallopeptidase 3	HGNC:7173
MMP8	matrix metallopeptidase 8	HGNC:7175
MMP9	matrix metallopeptidase 9	HGNC:7176
PDGFRA	platelet derived growth factor receptor alpha	HGNC:8803
PPP2R1B	protein phosphatase 2 scaffold subunit Abeta	HGNC:9303
RHOA	ras homolog family member A	HGNC:667
SPARC	secreted protein acidic and cysteine rich	HGNC:11219
SPARCL1	SPARC like 1	HGNC:11220
SPP1	secreted phosphoprotein 1	HGNC:11255
TIMP1	TIMP metallopeptidase inhibitor 1	HGNC:11820
TIMP3	TIMP metallopeptidase inhibitor 3	HGNC:11822
VIM	vimentin	HGNC:12692
