# Supplementary material for: Digital pathology with artificial intelligence analysis provides insight to the efficacy of anti-fibrotic compounds in human 3D MASH model
Source: Sci Rep. 2024 Mar 11;14:5885. doi: 10.1038/s41598-024-55438-2 (PMC10928082; doi:10.1038/s41598-024-55438-2)
Supplement: Supplementary file 6 — Supplementary Table 5. [file 41598_2024_55438_MOESM6_ESM.csv]

HALLMARK_EPITHELIAL_MESENCHYMAL_TRANSITION	http://www.gsea-msigdb.org/gsea/msigdb/cards/HALLMARK_EPITHELIAL_MESENCHYMAL_TRANSITION	COL3A1	COL5A2	COL5A1	FBN1	COL1A1	FN1	COL6A3	SERPINE1	COL1A2	COL4A1	COL4A2	VCAN	IGFBP3	TGFBI	SPARC	LUM	LAMC1	LOX	LAMC2	CCN2	TAGLN	COL7A1	LOXL2	COL6A2	ITGAV	THBS2	COL16A1	NNMT	TPM1	CDH2	MMP2	COL11A1	THBS1	FAP	BGN	SERPINH1	FSTL1	POSTN	THY1	SPP1	TNC	TFPI2	NID2	ITGB5	MMP3	VIM	LOXL1	FBLN5
PID_AVB3_INTEGRIN_PATHWAY	http://www.gsea-msigdb.org/gsea/msigdb/cards/PID_AVB3_INTEGRIN_PATHWAY	ANGPTL3	PXN	ITGAV	PIK3R1	COL1A2	COL5A2	SRC	MAPK3	MAPK1	CDKN1B	COL11A2	HSP90AA1	CBL	PI4KB	COL5A1	TGFBR2	COL16A1	PTK2B	COL8A2	SDC1	ITGB3	RAC1	COL8A1	COL6A3	PTPN11	COL2A1	COL4A3	TLN1	MFGE8	COL13A1	COL10A1	FGF2	VAV3	COL6A1	RPS6KB1	EDIL3	COL11A1	CSF1R	COL4A5	ROCK1	PIK3C2A	COL15A1	IRS1	PI4KA	VTN	COL9A2	PIK3CA	AKT1
PID_INTEGRIN_A9B1_PATHWAY	http://www.gsea-msigdb.org/gsea/msigdb/cards/PID_INTEGRIN_A9B1_PATHWAY	RAC1	NOS2	ITGB1	ADAM8	VEGFA	BCAR1	SRC	ITGA9	F13A1	VEGFD	VEGFC	KCNJ15	TNC	SAT1	PXN	PAOX	FN1	SPP1	TGM2	ADAM2	ADAM12	VCAM1	CSF2RA	ADAM15	CSF2
PID_INTEGRIN1_PATHWAY	http://www.gsea-msigdb.org/gsea/msigdb/cards/PID_INTEGRIN1_PATHWAY	ITGA3	ITGA9	COL4A4	IGSF8	COL5A1	COL11A1	ITGA7	CD81	NID1	VTN	TGFBI	PLAU	LAMB1	COL4A1	ITGB1	COL7A1	LAMA4	LAMA1	ITGA5	COL6A2	THBS2	PLAUR	COL2A1	COL4A5	ITGA10	COL1A1	LAMA2	COL5A2	SPP1	COL18A1	LAMC1	ITGA4	COL4A3	VCAM1	CD14	COL3A1	THBS1	ITGA11	COL1A2	LAMC2	LAMA3	CSPG4	FGA	COL6A1	LAMB3	FBN1	MDK	FN1
PID_INTEGRIN2_PATHWAY	http://www.gsea-msigdb.org/gsea/msigdb/cards/PID_INTEGRIN2_PATHWAY	F11R	C3	CCN1	TGFBI	FCGR2A	THY1	ITGAD	PLAUR	KNG1	ICAM1	ITGB2	FGB	FGA	ITGAX	CD40LG	ICAM4	GP1BA	ITGAM	FGG	ICAM3	PROC	F10	VCAM1	JAM3	PLAT	ICAM2	PLAU	SPON2	ITGAL
PID_INTEGRIN3_PATHWAY	http://www.gsea-msigdb.org/gsea/msigdb/cards/PID_INTEGRIN3_PATHWAY	COL4A5	VEGFA	LAMB1	L1CAM	ITGA2B	CCN1	COL4A6	FGG	LAMA4	COL4A1	EDIL3	F11R	IBSP	PDGFB	FBN1	PDGFRB	FGB	FN1	COL4A3	SPHK1	TGFBR2	ITGB3	SPP1	COL1A1	COL1A2	LAMC1	TGFBI	TNC	PECAM1	PLAUR	VTN	PLAU	KDR	ITGAV	COL4A4	CD47	HMGB1	FGA	THY1	THBS1	SDC4	PVR	SDC1
PID_SYNDECAN_1_PATHWAY	http://www.gsea-msigdb.org/gsea/msigdb/cards/PID_SYNDECAN_1_PATHWAY	COL9A3	COL11A2	COL6A3	COL8A2	SDCBP	PRKACA	MET	COL13A1	MAPK1	MAPK3	SDC1	COL7A1	MMP1	COL11A1	COL1A2	COL2A1	HPSE	COL5A2	PPIB	COL4A3	COL16A1	COL12A1	COL10A1	CASK	COL5A1	COL4A5	COL3A1	COL4A4	COL14A1	BSG	TGFB1	COL8A1	CCL5	MMP9	COL4A1	COL6A2	MMP7	COL15A1	COL6A1	LAMA5	COL9A1	HGF	COL9A2	COL1A1	COL17A1	COL4A6
PID_SYNDECAN_2_PATHWAY	http://www.gsea-msigdb.org/gsea/msigdb/cards/PID_SYNDECAN_2_PATHWAY	TRAPPC4	MMP2	ITGA5	MAPK1	LAMA1	FN1	CAV2	SRC	RHOA	MAPK3	CASP3	NF1	SDC2	TGFB1	SDCBP	RACK1	EZR	PRKCD	TNFRSF13B	LAMA3	CASK	RASA1	PRKACA	CSF2	ITGA2	ITGB1	KNG1	EPHB2	MAPK8	CXCL8	HRAS	BAX	EPB41
REACTOME_ACTIVATION_OF_MATRIX_METALLOPROTEINASES	http://www.gsea-msigdb.org/gsea/msigdb/cards/REACTOME_ACTIVATION_OF_MATRIX_METALLOPROTEINASES	MMP25	TIMP2	MMP2	CMA1	MMP11	CTSG	MMP9	TIMP1	MMP15	MMP8	PLG	MMP24	CTSV	MMP7	MMP13	FURIN	CTSK	MMP3	MMP16	MMP14	KLKB1	MMP10	KLK2	CTRB1	CTRB2	TPSAB1	COL18A1	SPOCK3	MMP1	ELANE	MMP17	PRSS1	PRSS2
REACTOME_ASSEMBLY_OF_COLLAGEN_FIBRILS_AND_OTHER_MULTIMERIC_STRUCTURES	http://www.gsea-msigdb.org/gsea/msigdb/cards/REACTOME_ASSEMBLY_OF_COLLAGEN_FIBRILS_AND_OTHER_MULTIMERIC_STRUCTURES	TLL1	COL9A2	LAMA3	LAMC2	COL11A1	COL17A1	COL5A3	COL4A4	ITGA6	COL9A3	TLL2	MMP9	PCOLCE	COL1A1	COL12A1	COL9A1	LOX	COL7A1	LOXL3	COL10A1	LOXL1	PXDN	COL5A1	ITGB4	LOXL2	COL4A2	CTSL	CTSV	MMP7	MMP20	MMP13	LOXL4	COL2A1	COL6A1	COL6A2	COL8A1	MMP3	DST	CTSS	COL6A3	COL1A2	CTSB	BMP1	COL3A1	COL4A3	COL24A1	COL8A2	COL6A5
REACTOME_COLLAGEN_BIOSYNTHESIS_AND_MODIFYING_ENZYMES	http://www.gsea-msigdb.org/gsea/msigdb/cards/REACTOME_COLLAGEN_BIOSYNTHESIS_AND_MODIFYING_ENZYMES	TLL1	COL9A2	COL23A1	COL11A1	COL17A1	P4HA2	COL5A3	COL4A4	COL19A1	PLOD1	COL16A1	ADAMTS2	P3H2	COL9A3	TLL2	COL20A1	PCOLCE	PLOD3	COL1A1	P3H3	COL12A1	COL9A1	COL7A1	P3H1	P4HA1	COL10A1	COL21A1	COLGALT1	COL5A1	COL4A2	ADAMTS14	COL2A1	COL6A1	COL6A2	COL8A1	SERPINH1	P4HA3	PLOD2	ADAMTS3	COL26A1	COL6A3	PCOLCE2	COL1A2	PPIB	BMP1	COL3A1	COL4A3	COL22A1
REACTOME_COLLAGEN_CHAIN_TRIMERIZATION	http://www.gsea-msigdb.org/gsea/msigdb/cards/REACTOME_COLLAGEN_CHAIN_TRIMERIZATION	COL9A2	COL23A1	COL11A1	COL17A1	COL5A3	COL4A4	COL19A1	COL16A1	COL9A3	COL20A1	COL1A1	COL12A1	COL9A1	COL7A1	COL10A1	COL21A1	COL5A1	COL4A2	COL2A1	COL6A1	COL6A2	COL8A1	COL26A1	COL6A3	COL1A2	COL3A1	COL4A3	COL22A1	COL24A1	COL8A2	COL6A5	COL18A1	COL4A1	COL14A1	COL4A5	COL25A1	COL27A1	COL13A1	COL4A6	COL11A2	COL5A2	COL15A1	COL6A6	COL28A1
REACTOME_COLLAGEN_DEGRADATION	http://www.gsea-msigdb.org/gsea/msigdb/cards/REACTOME_COLLAGEN_DEGRADATION	COL9A2	COL23A1	COL11A1	COL17A1	COL5A3	COL4A4	COL19A1	COL16A1	MMP2	COL9A3	MMP11	MMP9	MMP15	COL1A1	COL12A1	COL9A1	COL7A1	CTSD	MMP8	MMP19	COL10A1	COL5A1	COL4A2	CTSL	MMP7	MMP20	MMP13	ADAM10	COL2A1	FURIN	COL6A1	COL6A2	CTSK	COL8A1	MMP3	ADAM17	MMP14	COL26A1	COL6A3	COL1A2	CTSB	MMP10	COL3A1	ADAM9	COL4A3	COL8A2	COL6A5	PHYKPL
REACTOME_COLLAGEN_FORMATION	http://www.gsea-msigdb.org/gsea/msigdb/cards/REACTOME_COLLAGEN_FORMATION	TLL1	COL9A2	COL23A1	LAMA3	LAMC2	COL11A1	COL17A1	P4HA2	COL5A3	COL4A4	COL19A1	PLOD1	COL16A1	ADAMTS2	P3H2	ITGA6	COL9A3	TLL2	MMP9	COL20A1	PCOLCE	PLOD3	COL1A1	P3H3	COL12A1	COL9A1	LOX	COL7A1	LOXL3	P3H1	P4HA1	COL10A1	COL21A1	LOXL1	COLGALT1	PXDN	COL5A1	ITGB4	LOXL2	COL4A2	CTSL	CTSV	MMP7	MMP20	MMP13	LOXL4	ADAMTS14	COL2A1
REACTOME_CROSSLINKING_OF_COLLAGEN_FIBRILS	http://www.gsea-msigdb.org/gsea/msigdb/cards/REACTOME_CROSSLINKING_OF_COLLAGEN_FIBRILS	TLL1	COL4A4	TLL2	PCOLCE	COL1A1	LOX	LOXL3	LOXL1	PXDN	LOXL2	COL4A2	LOXL4	COL1A2	BMP1	COL4A3	COL4A1	COL4A5	COL4A6
REACTOME_DEGRADATION_OF_THE_EXTRACELLULAR_MATRIX	http://www.gsea-msigdb.org/gsea/msigdb/cards/REACTOME_DEGRADATION_OF_THE_EXTRACELLULAR_MATRIX	MMP25	DCN	CAPN1	CD44	TIMP2	TLL1	CDH1	COL9A2	ELN	COL23A1	LAMA3	LAMC2	COL11A1	COL17A1	CAPN6	COL5A3	PSEN1	COL4A4	COL19A1	COL16A1	MMP2	LAMB1	CMA1	CAPN3	COL9A3	TLL2	MMP11	CTSG	MMP9	TIMP1	MMP15	CAPN15	COL1A1	COL12A1	COL9A1	COL7A1	FN1	NID1	CTSD	MMP8	SPP1	PLG	MMP19	COL10A1	MMP24	CAPNS1	COL5A1	LAMA5
REACTOME_ECM_PROTEOGLYCANS	http://www.gsea-msigdb.org/gsea/msigdb/cards/REACTOME_ECM_PROTEOGLYCANS	ITGA2B	DCN	IBSP	MUSK	VCAN	TNC	COL9A2	LAMA3	ITGA8	COL5A3	COL4A4	ITGB5	LAMB1	COL9A3	TGFB2	LAMA1	TGFB1	PTPRS	COMP	SERPINE1	ASPN	COL1A1	VTN	COL9A1	LAMA4	SPARC	ITGB6	FN1	TNR	TGFB3	TNN	FMOD	MATN4	NCAN	COL5A1	LAMA5	MATN3	BCAN	LRP4	COL4A2	ITGA7	LAMC1	ITGAV	COL2A1	LUM	ITGAX	COL6A1	COL6A2
REACTOME_EXTRACELLULAR_MATRIX_ORGANIZATION	http://www.gsea-msigdb.org/gsea/msigdb/cards/REACTOME_EXTRACELLULAR_MATRIX_ORGANIZATION	ITGAL	ITGA3	ITGA2B	MMP25	DCN	CAPN1	CD44	IBSP	MUSK	TIMP2	MFAP3	TLL1	VCAN	CDH1	TNC	COL9A2	LTBP1	ELN	LAMC3	COL23A1	LAMA3	LAMC2	COL11A1	COL17A1	ACTN1	P4HA2	NTN4	ICAM3	CAPN6	FBLN1	ITGA8	CEACAM1	COL5A3	PSEN1	COL4A4	COL19A1	ITGB5	PLOD1	ITGAE	COL16A1	CEACAM6	ADAMTS2	MMP2	NID2	LTBP4	ICAM1	P3H2	LAMB1
REACTOME_INTEGRIN_CELL_SURFACE_INTERACTIONS	http://www.gsea-msigdb.org/gsea/msigdb/cards/REACTOME_INTEGRIN_CELL_SURFACE_INTERACTIONS	ITGAL	ITGA3	ITGA2B	CD44	IBSP	CDH1	TNC	COL9A2	COL23A1	ICAM3	ITGA8	COL5A3	COL4A4	ITGB5	ITGAE	COL16A1	ICAM1	ITGA6	COL9A3	MADCAM1	ICAM4	ICAM5	COMP	ITGB8	ICAM2	COL1A1	VTN	VWF	COL9A1	COL7A1	ITGB6	ITGA4	FN1	SPP1	COL10A1	KDR	COL5A1	COL4A2	ITGA7	THBS1	ITGA11	ITGAV	COL2A1	LUM	ITGB7	ITGAX	COL6A1	COL6A2
REACTOME_NON_INTEGRIN_MEMBRANE_ECM_INTERACTIONS	http://www.gsea-msigdb.org/gsea/msigdb/cards/REACTOME_NON_INTEGRIN_MEMBRANE_ECM_INTERACTIONS	TNC	LAMC3	LAMA3	LAMC2	COL11A1	ACTN1	NTN4	COL5A3	COL4A4	ITGB5	LAMB1	ITGA6	PDGFB	LAMA1	TGFB1	COL1A1	VTN	LAMA4	FN1	SDC1	TTR	COL10A1	SDC4	COL5A1	LAMA5	ITGB4	COL4A2	LAMC1	DDR1	THBS1	ITGAV	FGF2	COL2A1	HSPG2	CASK	ITGB1	PRKCA	SDC3	DDR2	ITGA2	COL1A2	COL3A1	COL4A3	SDC2	LAMB2	DAG1	NRXN1	COL4A1
REACTOME_SYNDECAN_INTERACTIONS	http://www.gsea-msigdb.org/gsea/msigdb/cards/REACTOME_SYNDECAN_INTERACTIONS	TNC	ACTN1	COL5A3	ITGB5	ITGA6	TGFB1	COL1A1	VTN	FN1	SDC1	SDC4	COL5A1	ITGB4	THBS1	ITGAV	FGF2	CASK	ITGB1	PRKCA	SDC3	ITGA2	COL1A2	COL3A1	SDC2	TRAPPC4	COL5A2	ITGB3
WP_CANONICAL_AND_NONCANONICAL_TGFB_SIGNALING	http://www.gsea-msigdb.org/gsea/msigdb/cards/WP_CANONICAL_AND_NONCANONICAL_TGFB_SIGNALING	TGFBR1	LOXL4	SMAD2	TGFBR2	SMAD3	SMAD4	TGFB1	MAPK14	GREM1	BMPR1A	MAPK8	LOX	LOXL1	BMPR2	MAPK9	LOXL2	BMP1
WP_MATRIX_METALLOPROTEINASES	http://www.gsea-msigdb.org/gsea/msigdb/cards/WP_MATRIX_METALLOPROTEINASES	TNF	MMP23B	MMP14	TCF20	MMP15	MMP16	MMP24	MMP17	MMP19	TIMP2	TIMP1	TIMP4	MMP25	TIMP3	MMP27	MMP11	MMP12	MMP20	MMP13	MMP21	BSG	MMP28	MMP26	MMP1	MMP2	MMP3	MMP7	MMP8	MMP9	MMP10
WP_NONALCOHOLIC_FATTY_LIVER_DISEASE	http://www.gsea-msigdb.org/gsea/msigdb/cards/WP_NONALCOHOLIC_FATTY_LIVER_DISEASE	MLXIP	MAP3K11	NDUFA1	NDUFA2	NDUFA3	COX6B1	TGFB1	MLXIPL	NDUFS8	COX6A1	BCL2L11	NDUFV2	NDUFA11	FAS	FASLG	UQCRQ	CDC42	INS	NDUFA12	NDUFS2	CCL2	BID	NDUFS3	NDUFV1	NDUFS4	NDUFS5	NDUFS6	COX6A2	IRS2	COX8A	COX7C	ITCH	ADIPOR1	COX7B	COX7A2	COX7A1	COX6C	COX7B2	UQCR10	NDUFA4	NDUFV3	NDUFA5	INSR	MAP3K5	TRAF2	PRKAA1	RXRA	PRKAA2
WP_OVERVIEW_OF_PROINFLAMMATORY_AND_PROFIBROTIC_MEDIATORS	http://www.gsea-msigdb.org/gsea/msigdb/cards/WP_OVERVIEW_OF_PROINFLAMMATORY_AND_PROFIBROTIC_MEDIATORS	CCL4	CCL5	CCL8	CCL7	CCL13	CCL11	IL19	TGFB1	CCL3	CCL2	LTA	CCL3L1	CCL18	TSLP	CCL17	CCL20	CCL19	CCL21	CCL23	CCL22	CCL16	IL36G	CCL15	CCL14	IL20	EBI3	CXCL11	CXCL6	XCL1	CXCL5	CX3CL1	EPO	CCL25	AREG	IFNK	IL17C	CCL24	IL22	CXCL12	IL1A	CTF1	IL31	IL17B	CXCL16	TNF	CXCL14	IFNA5	IL3
WP_TGFBETA_RECEPTOR_SIGNALING	http://www.gsea-msigdb.org/gsea/msigdb/cards/WP_TGFBETA_RECEPTOR_SIGNALING	MIR6869	LEFTY2	LTBP1	TGFBR1	TGFBR2	TNF	TGFBR3	FOS	EP300	SMAD5	TGFB1	SMAD6	MIR1281	SMAD7	SMAD9	JAK1	CTNNB1	FOXH1	MIR302A	THBS1	MAPK3	ITGB6	TGIF1	FKBP1A	LEF1	CREBBP	FST	ZNF423	JUN	NFKB1	BAMBI	SPP1	SKIL	SKI	STAT1	LINC02478	STAT3	HRAS	NOG	LEFTY1	BMP4	IFNG	EGF	LIF	ZEB2	SMAD1	SERPINE1	SMAD2
WP_TYPE_I_COLLAGEN_SYNTHESIS_IN_THE_CONTEXT_OF_OSTEOGENESIS_IMPERFECTA	http://www.gsea-msigdb.org/gsea/msigdb/cards/WP_TYPE_I_COLLAGEN_SYNTHESIS_IN_THE_CONTEXT_OF_OSTEOGENESIS_IMPERFECTA	P3H1	TNFRSF11A	CRTAP	P4HA2	MIA3	SP7	MBTPS2	SERPINH1	IFITM5	COL1A2	COL1A1	PPIB	FZD1	LRP6	LRP5	PLOD1	P4HA1	PLOD2	SERPINF1	TNFSF11	P4HB	CREB3L1	TNFRSF11B	MBTPS1	WNT1	TMEM38B	ITPR1	P3H2	LOX	FKBP10	BMP1	ADAMTS2	COLGALT1
WP_TYPE_I_COLLAGEN_SYNTHESIS_IN_THE_CONTEXT_OF_OSTEOGENESIS_IMPERFECTA	http://www.gsea-msigdb.org/gsea/msigdb/cards/WP_TYPE_I_COLLAGEN_SYNTHESIS_IN_THE_CONTEXT_OF_OSTEOGENESIS_IMPERFECTA	P3H1	TNFRSF11A	CRTAP	P4HA2	MIA3	SP7	MBTPS2	SERPINH1	IFITM5	COL1A2	COL1A1	PPIB	FZD1	LRP6	LRP5	PLOD1	P4HA1	PLOD2	SERPINF1	TNFSF11	P4HB	CREB3L1	TNFRSF11B	MBTPS1	WNT1	TMEM38B	ITPR1	P3H2	LOX	FKBP10	BMP1	ADAMTS2	COLGALT1
[truncated: 253 more columns]
